# Supplementary material for: Cross-sectional seroprevalence surveys of SARS-CoV-2 antibodies in children in Germany, June 2020 to May 2021
Source: Nat Commun. 2022 Jun 6;13:3128. doi: 10.1038/s41467-022-30482-6 (PMC9170697; doi:10.1038/s41467-022-30482-6)
Supplement: Supplementary file 4 — Source Data [file 41467_2022_30482_MOESM4_ESM.xlsx]

## Sheet: Fig. 1
Study center	Frequency	Percent	Cumulative Frequency	Cumulative Percent
Mannheim	1387	0.133906	1387	13.39
Berlin	394	0.0380382	1781	17.19
Munich	1388	0.134003	3169	30.59
Dresden	538	0.0519405	3707	35.79
Düsseldorf	427	0.0412242	4134	39.91
Homburg	373	0.0360108	4507	43.51
Hamburg	887	0.0856343	5394	52.08
Krefeld	966	0.0932612	6360	61.4
Freiburg	744	0.0718285	7104	68.58
Aachen	1073	0.103591	8177	78.94
Gießen	1117	0.107839	9294	89.73
Hannover	621	0.0599537	9915	95.72
Würzburg	443	0.0427689	10358	100

## Sheet: Fig. 2_model
	fit	se.fit
5845	-3.9372	0.247368
7454	-3.9372	0.247368
7455	-3.9372	0.247368
5805	-3.9372	0.242394
5828	-3.9372	0.242394
5835	-3.9372	0.242394
5844	-3.9372	0.242394
5846	-3.9372	0.242394
5847	-3.9372	0.242394
5848	-3.9372	0.242394
5974	-3.9372	0.242394
5975	-3.9372	0.242394
5976	-3.9372	0.242394
5977	-3.9372	0.242394
5978	-3.9372	0.242394
5979	-3.9372	0.242394
6416	-3.9372	0.242394
6990	-3.9372	0.242394
7437	-3.9372	0.242394
7447	-3.9372	0.242394
7456	-3.9372	0.242394
7457	-3.9372	0.242394
7458	-3.9372	0.242394
7459	-3.9372	0.242394
7467	-3.9372	0.242394
7468	-3.9372	0.242394
7473	-3.9372	0.242394
7517	-3.9372	0.242394
7667	-3.9372	0.242394
7669	-3.9372	0.242394
8162	-3.9372	0.242394
8163	-3.9372	0.242394
8164	-3.9372	0.242394
8254	-3.9372	0.242394
5843	-3.9372	0.237518
5849	-3.9372	0.237518
5851	-3.9372	0.237518
5852	-3.9372	0.237518
5853	-3.9372	0.237518
5854	-3.9372	0.237518
5980	-3.9372	0.237518
5981	-3.9372	0.237518
5982	-3.9372	0.237518
5983	-3.9372	0.237518
5984	-3.9372	0.237518
5985	-3.9372	0.237518
5986	-3.9372	0.237518
5987	-3.9372	0.237518
7006	-3.9372	0.237518
7214	-3.9372	0.237518
7215	-3.9372	0.237518
7216	-3.9372	0.237518
7217	-3.9372	0.237518
7219	-3.9372	0.237518
7220	-3.9372	0.237518
7221	-3.9372	0.237518
7222	-3.9372	0.237518
7449	-3.9372	0.237518
7469	-3.9372	0.237518
7470	-3.9372	0.237518
7471	-3.9372	0.237518
7487	-3.9372	0.237518
7492	-3.9372	0.237518
7493	-3.9372	0.237518
7649	-3.9372	0.237518
7650	-3.9372	0.237518
7651	-3.9372	0.237518
7656	-3.9372	0.237518
7657	-3.9372	0.237518
7658	-3.9372	0.237518
7665	-3.9372	0.237518
7666	-3.9372	0.237518
7687	-3.9372	0.237518
7692	-3.9372	0.237518
8165	-3.9372	0.237518
8166	-3.9372	0.237518
8167	-3.9372	0.237518
8168	-3.9372	0.237518
8169	-3.9372	0.237518
5807	-3.9372	0.232742
5841	-3.9372	0.232742
5842	-3.9372	0.232742
5855	-3.9372	0.232742
5856	-3.9372	0.232742
5857	-3.9372	0.232742
5860	-3.9372	0.232742
5866	-3.9372	0.232742
5868	-3.9372	0.232742
5869	-3.9372	0.232742
5988	-3.9372	0.232742
5989	-3.9372	0.232742
5990	-3.9372	0.232742
5991	-3.9372	0.232742
5992	-3.9372	0.232742
5993	-3.9372	0.232742
6417	-3.9372	0.232742
6418	-3.9372	0.232742
6993	-3.9372	0.232742
7213	-3.9372	0.232742
7218	-3.9372	0.232742
7223	-3.9372	0.232742
7224	-3.9372	0.232742
7225	-3.9372	0.232742
7226	-3.9372	0.232742
7227	-3.9372	0.232742
7228	-3.9372	0.232742
7438	-3.9372	0.232742
7450	-3.9372	0.232742
7451	-3.9372	0.232742
7452	-3.9372	0.232742
7488	-3.9372	0.232742
7620	-3.9372	0.232742
7626	-3.9372	0.232742
7653	-3.9372	0.232742
7659	-3.9372	0.232742
7663	-3.9372	0.232742
8067	-3.9372	0.232742
8170	-3.9372	0.232742
8171	-3.9372	0.232742
8172	-3.9372	0.232742
8173	-3.9372	0.232742
5861	-3.9372	0.228068
5862	-3.9372	0.228068
5863	-3.9372	0.228068
5864	-3.9372	0.228068
5865	-3.9372	0.228068
5867	-3.9372	0.228068
5877	-3.9372	0.228068
5994	-3.9372	0.228068
5995	-3.9372	0.228068
6978	-3.9372	0.228068
6980	-3.9372	0.228068
7038	-3.9372	0.228068
7229	-3.9372	0.228068
7230	-3.9372	0.228068
7231	-3.9372	0.228068
7232	-3.9372	0.228068
7233	-3.9372	0.228068
7436	-3.9372	0.228068
7497	-3.9372	0.228068
7498	-3.9372	0.228068
7630	-3.9372	0.228068
7637	-3.9372	0.228068
7644	-3.9372	0.228068
7645	-3.9372	0.228068
7647	-3.9372	0.228068
8068	-3.9372	0.228068
5879	-3.9372	0.2235
7480	-3.9372	0.2235
7642	-3.9372	0.2235
7646	-3.9372	0.2235
7660	-3.9372	0.2235
7662	-3.9372	0.2235
7681	-3.9372	0.2235
8054	-3.9372	0.2235
5875	-3.9372	0.219039
7236	-3.9372	0.219039
7481	-3.9372	0.219039
7482	-3.9372	0.219039
7501	-3.9372	0.219039
7502	-3.9372	0.219039
7503	-3.9372	0.219039
7675	-3.9372	0.219039
7676	-3.9372	0.219039
7679	-3.9372	0.219039
5806	-3.9372	0.214687
5808	-3.9372	0.214687
5809	-3.9372	0.214687
5838	-3.9372	0.214687
5839	-3.9372	0.214687
5840	-3.9372	0.214687
5850	-3.9372	0.214687
5870	-3.9372	0.214687
5871	-3.9372	0.214687
5872	-3.9372	0.214687
5873	-3.9372	0.214687
5874	-3.9372	0.214687
5876	-3.9372	0.214687
5878	-3.9372	0.214687
5996	-3.9372	0.214687
5997	-3.9372	0.214687
5998	-3.9372	0.214687
5999	-3.9372	0.214687
6000	-3.9372	0.214687
6001	-3.9372	0.214687
6002	-3.9372	0.214687
6003	-3.9372	0.214687
6004	-3.9372	0.214687
6195	-3.9372	0.214687
6196	-3.9372	0.214687
6197	-3.9372	0.214687
6419	-3.9372	0.214687
6420	-3.9372	0.214687
6979	-3.9372	0.214687
6994	-3.9372	0.214687
6996	-3.9372	0.214687
7004	-3.9372	0.214687
7005	-3.9372	0.214687
7019	-3.9372	0.214687
7029	-3.9372	0.214687
7033	-3.9372	0.214687
7035	-3.9372	0.214687
7036	-3.9372	0.214687
7234	-3.9372	0.214687
7235	-3.9372	0.214687
7440	-3.9372	0.214687
7441	-3.9372	0.214687
7504	-3.9372	0.214687
7505	-3.9372	0.214687
7623	-3.9372	0.214687
7670	-3.9372	0.214687
7671	-3.9372	0.214687
7684	-3.9372	0.214687
8069	-3.9372	0.214687
8174	-3.9372	0.214687
8175	-3.9372	0.214687
5827	-3.9372	0.210445
5834	-3.9372	0.210445
5836	-3.9372	0.210445
5837	-3.9372	0.210445
5880	-3.9372	0.210445
5881	-3.9372	0.210445
6005	-3.9372	0.210445
6006	-3.9372	0.210445
6007	-3.9372	0.210445
6198	-3.9372	0.210445
6199	-3.9372	0.210445
6200	-3.9372	0.210445
6201	-3.9372	0.210445
6202	-3.9372	0.210445
6421	-3.9372	0.210445
6995	-3.9372	0.210445
7001	-3.9372	0.210445
7002	-3.9372	0.210445
7003	-3.9372	0.210445
7020	-3.9372	0.210445
7021	-3.9372	0.210445
7022	-3.9372	0.210445
7028	-3.9372	0.210445
7077	-3.9372	0.210445
7237	-3.9372	0.210445
7530	-3.9372	0.210445
7531	-3.9372	0.210445
7532	-3.9372	0.210445
7621	-3.9372	0.210445
7682	-3.9372	0.210445
7685	-3.9372	0.210445
7686	-3.9372	0.210445
7805	-3.9372	0.210445
7807	-3.9372	0.210445
7810	-3.9372	0.210445
8050	-3.9372	0.210445
8055	-3.9372	0.210445
8176	-3.9372	0.210445
8177	-3.9372	0.210445
8178	-3.9372	0.210445
8179	-3.9372	0.210445
8180	-3.9372	0.210445
5882	-3.9372	0.206314
5883	-3.9372	0.206314
5888	-3.9372	0.206314
6008	-3.9372	0.206314
6009	-3.9372	0.206314
6010	-3.9372	0.206314
6011	-3.9372	0.206314
6012	-3.9372	0.206314
6204	-3.9372	0.206314
6205	-3.9372	0.206314
6206	-3.9372	0.206314
6977	-3.9372	0.206314
6981	-3.9372	0.206314
6982	-3.9372	0.206314
6998	-3.9372	0.206314
6999	-3.9372	0.206314
7000	-3.9372	0.206314
7018	-3.9372	0.206314
7026	-3.9372	0.206314
7070	-3.9372	0.206314
7239	-3.9372	0.206314
7240	-3.9372	0.206314
7241	-3.9372	0.206314
7242	-3.9372	0.206314
7442	-3.9372	0.206314
7483	-3.9372	0.206314
7484	-3.9372	0.206314
7485	-3.9372	0.206314
7499	-3.9372	0.206314
7535	-3.9372	0.206314
7536	-3.9372	0.206314
7629	-3.9372	0.206314
7661	-3.9372	0.206314
7672	-3.9372	0.206314
7673	-3.9372	0.206314
7690	-3.9372	0.206314
7804	-3.9372	0.206314
7806	-3.9372	0.206314
8056	-3.9372	0.206314
8075	-3.9372	0.206314
8181	-3.9372	0.206314
8182	-3.9372	0.206314
5859	-3.9372	0.202295
5889	-3.9372	0.202295
5890	-3.9372	0.202295
5891	-3.9372	0.202295
6203	-3.9372	0.202295
6207	-3.9372	0.202295
6208	-3.9372	0.202295
6209	-3.9372	0.202295
6210	-3.9372	0.202295
6211	-3.9372	0.202295
6213	-3.9372	0.202295
6214	-3.9372	0.202295
7238	-3.9372	0.202295
7537	-3.9372	0.202295
7538	-3.9372	0.202295
7539	-3.9372	0.202295
7808	-3.9372	0.202295
5858	-3.9372	0.198388
5892	-3.9372	0.198388
5893	-3.9372	0.198388
6013	-3.9372	0.198388
6014	-3.9372	0.198388
6015	-3.9372	0.198388
6212	-3.9372	0.198388
6215	-3.9372	0.198388
6216	-3.9372	0.198388
6217	-3.9372	0.198388
6997	-3.9372	0.198388
7031	-3.9372	0.198388
7032	-3.9372	0.198388
7534	-3.9372	0.198388
7632	-3.9372	0.198388
7816	-3.9372	0.198388
7820	-3.9372	0.198388
5894	-3.9372	0.194593
5895	-3.9372	0.194593
5896	-3.9372	0.194593
5904	-3.9372	0.194593
5906	-3.9372	0.194593
5915	-3.9372	0.194593
6218	-3.9372	0.194593
6219	-3.9372	0.194593
7515	-3.9372	0.194593
7574	-3.9372	0.194593
7772	-3.9372	0.194593
5916	-3.9372	0.190911
6220	-3.9372	0.190911
6221	-3.9372	0.190911
5833	-3.9372	0.187339
5897	-3.9372	0.187339
5898	-3.9372	0.187339
5900	-3.9372	0.187339
5901	-3.9372	0.187339
5902	-3.9372	0.187339
5907	-3.9372	0.187339
5908	-3.9372	0.187339
5909	-3.9372	0.187339
5910	-3.9372	0.187339
5912	-3.9372	0.187339
5913	-3.9372	0.187339
6016	-3.9372	0.187339
6017	-3.9372	0.187339
6018	-3.9372	0.187339
6019	-3.9372	0.187339
6020	-3.9372	0.187339
6021	-3.9372	0.187339
6022	-3.9372	0.187339
6023	-3.9372	0.187339
6024	-3.9372	0.187339
6025	-3.9372	0.187339
6026	-3.9372	0.187339
6027	-3.9372	0.187339
6028	-3.9372	0.187339
6223	-3.9372	0.187339
6224	-3.9372	0.187339
6225	-3.9372	0.187339
6227	-3.9372	0.187339
6229	-3.9372	0.187339
6231	-3.9372	0.187339
6232	-3.9372	0.187339
6235	-3.9372	0.187339
6236	-3.9372	0.187339
6239	-3.9372	0.187339
6240	-3.9372	0.187339
6241	-3.9372	0.187339
6243	-3.9372	0.187339
6422	-3.9372	0.187339
6423	-3.9372	0.187339
6668	-3.9372	0.187339
6670	-3.9372	0.187339
7009	-3.9372	0.187339
7013	-3.9372	0.187339
7014	-3.9372	0.187339
7015	-3.9372	0.187339
7016	-3.9372	0.187339
7024	-3.9372	0.187339
7071	-3.9372	0.187339
7072	-3.9372	0.187339
7073	-3.9372	0.187339
7086	-3.9372	0.187339
7443	-3.9372	0.187339
7444	-3.9372	0.187339
7472	-3.9372	0.187339
7516	-3.9372	0.187339
7520	-3.9372	0.187339
7631	-3.9372	0.187339
7648	-3.9372	0.187339
7652	-3.9372	0.187339
7654	-3.9372	0.187339
7668	-3.9372	0.187339
7697	-3.9372	0.187339
7698	-3.9372	0.187339
7815	-3.9372	0.187339
8070	-3.9372	0.187339
8071	-3.9372	0.187339
8184	-3.9372	0.187339
8185	-3.9372	0.187339
8186	-3.9372	0.187339
8190	-3.9372	0.187339
5911	-3.9372	0.183878
5939	-3.9372	0.183878
5940	-3.9372	0.183878
5941	-3.9372	0.183878
5942	-3.9372	0.183878
6037	-3.9372	0.183878
6222	-3.9372	0.183878
6226	-3.9372	0.183878
6228	-3.9372	0.183878
6233	-3.9372	0.183878
6234	-3.9372	0.183878
6237	-3.9372	0.183878
6242	-3.9372	0.183878
6244	-3.9372	0.183878
6246	-3.9372	0.183878
6247	-3.9372	0.183878
6248	-3.9372	0.183878
6252	-3.9372	0.183878
6424	-3.9372	0.183878
6425	-3.9372	0.183878
6426	-3.9372	0.183878
6628	-3.9372	0.183878
6629	-3.9372	0.183878
6653	-3.9372	0.183878
6655	-3.9372	0.183878
6656	-3.9372	0.183878
6663	-3.9372	0.183878
6664	-3.9372	0.183878
6667	-3.9372	0.183878
6992	-3.9372	0.183878
7017	-3.9372	0.183878
7030	-3.9372	0.183878
7041	-3.9372	0.183878
7042	-3.9372	0.183878
7049	-3.9372	0.183878
7243	-3.9372	0.183878
7244	-3.9372	0.183878
7474	-3.9372	0.183878
7494	-3.9372	0.183878
7495	-3.9372	0.183878
7496	-3.9372	0.183878
7519	-3.9372	0.183878
7634	-3.9372	0.183878
7674	-3.9372	0.183878
7677	-3.9372	0.183878
7678	-3.9372	0.183878
7683	-3.9372	0.183878
7693	-3.9372	0.183878
7699	-3.9372	0.183878
7817	-3.9372	0.183878
7818	-3.9372	0.183878
7819	-3.9372	0.183878
8033	-3.9372	0.183878
8034	-3.9372	0.183878
8041	-3.9372	0.183878
8042	-3.9372	0.183878
8043	-3.9372	0.183878
8156	-3.9372	0.183878
8189	-3.9372	0.183878
8193	-3.9372	0.183878
8304	-3.9372	0.183878
5810	-3.9372	0.180526
5819	-3.9372	0.180526
5884	-3.9372	0.180526
5917	-3.9372	0.180526
5918	-3.9372	0.180526
5944	-3.9372	0.180526
5945	-3.9372	0.180526
6029	-3.9372	0.180526
6030	-3.9372	0.180526
6031	-3.9372	0.180526
6032	-3.9372	0.180526
6033	-3.9372	0.180526
6034	-3.9372	0.180526
6035	-3.9372	0.180526
6036	-3.9372	0.180526
6427	-3.9372	0.180526
6428	-3.9372	0.180526
6430	-3.9372	0.180526
6625	-3.9372	0.180526
6627	-3.9372	0.180526
6650	-3.9372	0.180526
6654	-3.9372	0.180526
6657	-3.9372	0.180526
6661	-3.9372	0.180526
6665	-3.9372	0.180526
6666	-3.9372	0.180526
6680	-3.9372	0.180526
6991	-3.9372	0.180526
7027	-3.9372	0.180526
7037	-3.9372	0.180526
7043	-3.9372	0.180526
7084	-3.9372	0.180526
7245	-3.9372	0.180526
7246	-3.9372	0.180526
7247	-3.9372	0.180526
7248	-3.9372	0.180526
7249	-3.9372	0.180526
7466	-3.9372	0.180526
7521	-3.9372	0.180526
7688	-3.9372	0.180526
7700	-3.9372	0.180526
7703	-3.9372	0.180526
7704	-3.9372	0.180526
7705	-3.9372	0.180526
7707	-3.9372	0.180526
7714	-3.9372	0.180526
7811	-3.9372	0.180526
7812	-3.9372	0.180526
7858	-3.9372	0.180526
8040	-3.9372	0.180526
8044	-3.9372	0.180526
8045	-3.9372	0.180526
8161	-3.9372	0.180526
8183	-3.9372	0.180526
8187	-3.9372	0.180526
8188	-3.9372	0.180526
8191	-3.9372	0.180526
8195	-3.9372	0.180526
5946	-3.9372	0.177286
5947	-3.9372	0.177286
5948	-3.9372	0.177286
5949	-3.9372	0.177286
5950	-3.9372	0.177286
5951	-3.9372	0.177286
6038	-3.9372	0.177286
6041	-3.9372	0.177286
6245	-3.9372	0.177286
6251	-3.9372	0.177286
6254	-3.9372	0.177286
6257	-3.9372	0.177286
6262	-3.9372	0.177286
6429	-3.9372	0.177286
6624	-3.9372	0.177286
6630	-3.9372	0.177286
6669	-3.9372	0.177286
6671	-3.9372	0.177286
6672	-3.9372	0.177286
6676	-3.9372	0.177286
6983	-3.9372	0.177286
7034	-3.9372	0.177286
7039	-3.9372	0.177286
7044	-3.9372	0.177286
7045	-3.9372	0.177286
7046	-3.9372	0.177286
7047	-3.9372	0.177286
7048	-3.9372	0.177286
7061	-3.9372	0.177286
7064	-3.9372	0.177286
7074	-3.9372	0.177286
7079	-3.9372	0.177286
7082	-3.9372	0.177286
7083	-3.9372	0.177286
7250	-3.9372	0.177286
7251	-3.9372	0.177286
7252	-3.9372	0.177286
7253	-3.9372	0.177286
7254	-3.9372	0.177286
7255	-3.9372	0.177286
7257	-3.9372	0.177286
7506	-3.9372	0.177286
7507	-3.9372	0.177286
7541	-3.9372	0.177286
7542	-3.9372	0.177286
7543	-3.9372	0.177286
7680	-3.9372	0.177286
7689	-3.9372	0.177286
7691	-3.9372	0.177286
7695	-3.9372	0.177286
7701	-3.9372	0.177286
7708	-3.9372	0.177286
7709	-3.9372	0.177286
7717	-3.9372	0.177286
7719	-3.9372	0.177286
7720	-3.9372	0.177286
7721	-3.9372	0.177286
7809	-3.9372	0.177286
7813	-3.9372	0.177286
7814	-3.9372	0.177286
8059	-3.9372	0.177286
8072	-3.9372	0.177286
8192	-3.9372	0.177286
8194	-3.9372	0.177286
8196	-3.9372	0.177286
8197	-3.9372	0.177286
8198	-3.9372	0.177286
8199	-3.9372	0.177286
5587	-3.9372	0.174157
5599	-3.9372	0.174157
5919	-3.9372	0.174157
5920	-3.9372	0.174157
5952	-3.9372	0.174157
5953	-3.9372	0.174157
5954	-3.9372	0.174157
6040	-3.9372	0.174157
6042	-3.9372	0.174157
6263	-3.9372	0.174157
6264	-3.9372	0.174157
6265	-3.9372	0.174157
6431	-3.9372	0.174157
6432	-3.9372	0.174157
6631	-3.9372	0.174157
6633	-3.9372	0.174157
7025	-3.9372	0.174157
7057	-3.9372	0.174157
7058	-3.9372	0.174157
7059	-3.9372	0.174157
7065	-3.9372	0.174157
7107	-3.9372	0.174157
7256	-3.9372	0.174157
7258	-3.9372	0.174157
7259	-3.9372	0.174157
7260	-3.9372	0.174157
7453	-3.9372	0.174157
7486	-3.9372	0.174157
7576	-3.9372	0.174157
7633	-3.9372	0.174157
8037	-3.9372	0.174157
8038	-3.9372	0.174157
8039	-3.9372	0.174157
5588	-3.9372	0.171141
5955	-3.9372	0.171141
6266	-3.9372	0.171141
7540	-3.9372	0.171141
7545	-3.9372	0.171141
7546	-3.9372	0.171141
7573	-3.9372	0.171141
7706	-3.9372	0.171141
7710	-3.9372	0.171141
7711	-3.9372	0.171141
7765	-3.9372	0.171141
8200	-3.9372	0.171141
5589	-3.9372	0.16824
6434	-3.9372	0.16824
7510	-3.9372	0.16824
7547	-3.9372	0.16824
7769	-3.9372	0.16824
7770	-3.9372	0.16824
7771	-3.9372	0.16824
5590	-3.9372	0.165454
5591	-3.9372	0.165454
5592	-3.9372	0.165454
5593	-3.9372	0.165454
5594	-3.9372	0.165454
5595	-3.9372	0.165454
5832	-3.9372	0.165454
5929	-3.9372	0.165454
6039	-3.9372	0.165454
6043	-3.9372	0.165454
6044	-3.9372	0.165454
6058	-3.9372	0.165454
6238	-3.9372	0.165454
6250	-3.9372	0.165454
6258	-3.9372	0.165454
6260	-3.9372	0.165454
6261	-3.9372	0.165454
6271	-3.9372	0.165454
6272	-3.9372	0.165454
6273	-3.9372	0.165454
6280	-3.9372	0.165454
6433	-3.9372	0.165454
6645	-3.9372	0.165454
6701	-3.9372	0.165454
6704	-3.9372	0.165454
6984	-3.9372	0.165454
6985	-3.9372	0.165454
6986	-3.9372	0.165454
6987	-3.9372	0.165454
7007	-3.9372	0.165454
7008	-3.9372	0.165454
7010	-3.9372	0.165454
7011	-3.9372	0.165454
7012	-3.9372	0.165454
7040	-3.9372	0.165454
7062	-3.9372	0.165454
7066	-3.9372	0.165454
7075	-3.9372	0.165454
7092	-3.9372	0.165454
7108	-3.9372	0.165454
7261	-3.9372	0.165454
7262	-3.9372	0.165454
7263	-3.9372	0.165454
7508	-3.9372	0.165454
7522	-3.9372	0.165454
7715	-3.9372	0.165454
7768	-3.9372	0.165454
7826	-3.9372	0.165454
7827	-3.9372	0.165454
7828	-3.9372	0.165454
7831	-3.9372	0.165454
7832	-3.9372	0.165454
7843	-3.9372	0.165454
8031	-3.9372	0.165454
8032	-3.9372	0.165454
8035	-3.9372	0.165454
8036	-3.9372	0.165454
8060	-3.9372	0.165454
8073	-3.9372	0.165454
8074	-3.9372	0.165454
8078	-3.9372	0.165454
8081	-3.9372	0.165454
8157	-3.9372	0.165454
8160	-3.9372	0.165454
8201	-3.9372	0.165454
8202	-3.9372	0.165454
8203	-3.9372	0.165454
8214	-3.9372	0.165454
5596	-3.9372	0.162785
5597	-3.9372	0.162785
5927	-3.9372	0.162785
5928	-3.9372	0.162785
5937	-3.9372	0.162785
6045	-3.9372	0.162785
6046	-3.9372	0.162785
6047	-3.9372	0.162785
6048	-3.9372	0.162785
6049	-3.9372	0.162785
6050	-3.9372	0.162785
6051	-3.9372	0.162785
6052	-3.9372	0.162785
6286	-3.9372	0.162785
6287	-3.9372	0.162785
6289	-3.9372	0.162785
6290	-3.9372	0.162785
6291	-3.9372	0.162785
6293	-3.9372	0.162785
6649	-3.9372	0.162785
6651	-3.9372	0.162785
6652	-3.9372	0.162785
6673	-3.9372	0.162785
6675	-3.9372	0.162785
6681	-3.9372	0.162785
6684	-3.9372	0.162785
6685	-3.9372	0.162785
6686	-3.9372	0.162785
6699	-3.9372	0.162785
6702	-3.9372	0.162785
6703	-3.9372	0.162785
6705	-3.9372	0.162785
6706	-3.9372	0.162785
6710	-3.9372	0.162785
6711	-3.9372	0.162785
7076	-3.9372	0.162785
7081	-3.9372	0.162785
7093	-3.9372	0.162785
7095	-3.9372	0.162785
7264	-3.9372	0.162785
7265	-3.9372	0.162785
7445	-3.9372	0.162785
7446	-3.9372	0.162785
7460	-3.9372	0.162785
7478	-3.9372	0.162785
7511	-3.9372	0.162785
7533	-3.9372	0.162785
7713	-3.9372	0.162785
7718	-3.9372	0.162785
7729	-3.9372	0.162785
7736	-3.9372	0.162785
7744	-3.9372	0.162785
7762	-3.9372	0.162785
7763	-3.9372	0.162785
7764	-3.9372	0.162785
7821	-3.9372	0.162785
7822	-3.9372	0.162785
7823	-3.9372	0.162785
7825	-3.9372	0.162785
7829	-3.9372	0.162785
7830	-3.9372	0.162785
7833	-3.9372	0.162785
8053	-3.9372	0.162785
8061	-3.9372	0.162785
8076	-3.9372	0.162785
8079	-3.9372	0.162785
8080	-3.9372	0.162785
8092	-3.9372	0.162785
8150	-3.9372	0.162785
8159	-3.9372	0.162785
8204	-3.9372	0.162785
8205	-3.9372	0.162785
8206	-3.9372	0.162785
8210	-3.9372	0.162785
8213	-3.9372	0.162785
5598	-3.9372	0.160232
5921	-3.9372	0.160232
5922	-3.9372	0.160232
5930	-3.9372	0.160232
5935	-3.9372	0.160232
5936	-3.9372	0.160232
5956	-3.9372	0.160232
5964	-3.9372	0.160232
6053	-3.9372	0.160232
6054	-3.9372	0.160232
6055	-3.9372	0.160232
6056	-3.9372	0.160232
6057	-3.9372	0.160232
6059	-3.9372	0.160232
6060	-3.9372	0.160232
6061	-3.9372	0.160232
6062	-3.9372	0.160232
6064	-3.9372	0.160232
6065	-3.9372	0.160232
6292	-3.9372	0.160232
6295	-3.9372	0.160232
6640	-3.9372	0.160232
6658	-3.9372	0.160232
6659	-3.9372	0.160232
6660	-3.9372	0.160232
6662	-3.9372	0.160232
6687	-3.9372	0.160232
7097	-3.9372	0.160232
7266	-3.9372	0.160232
7267	-3.9372	0.160232
7268	-3.9372	0.160232
7269	-3.9372	0.160232
7512	-3.9372	0.160232
7523	-3.9372	0.160232
7553	-3.9372	0.160232
7554	-3.9372	0.160232
7577	-3.9372	0.160232
7712	-3.9372	0.160232
7722	-3.9372	0.160232
7726	-3.9372	0.160232
7743	-3.9372	0.160232
7745	-3.9372	0.160232
7834	-3.9372	0.160232
7835	-3.9372	0.160232
7836	-3.9372	0.160232
8046	-3.9372	0.160232
8090	-3.9372	0.160232
8093	-3.9372	0.160232
8095	-3.9372	0.160232
8096	-3.9372	0.160232
8097	-3.9372	0.160232
8207	-3.9372	0.160232
8211	-3.9372	0.160232
8212	-3.9372	0.160232
5959	-3.9372	0.157796
5961	-3.9372	0.157796
6063	-3.9372	0.157796
6066	-3.9372	0.157796
6067	-3.9372	0.157796
6269	-3.9372	0.157796
6274	-3.9372	0.157796
6296	-3.9372	0.157796
6297	-3.9372	0.157796
6298	-3.9372	0.157796
6299	-3.9372	0.157796
6327	-3.9372	0.157796
6642	-3.9372	0.157796
6643	-3.9372	0.157796
6646	-3.9372	0.157796
6674	-3.9372	0.157796
6688	-3.9372	0.157796
6708	-3.9372	0.157796
6725	-3.9372	0.157796
6728	-3.9372	0.157796
6729	-3.9372	0.157796
7063	-3.9372	0.157796
7078	-3.9372	0.157796
7080	-3.9372	0.157796
7085	-3.9372	0.157796
7270	-3.9372	0.157796
7271	-3.9372	0.157796
7461	-3.9372	0.157796
7465	-3.9372	0.157796
7544	-3.9372	0.157796
7551	-3.9372	0.157796
7580	-3.9372	0.157796
7628	-3.9372	0.157796
7724	-3.9372	0.157796
7730	-3.9372	0.157796
7838	-3.9372	0.157796
8047	-3.9372	0.157796
8091	-3.9372	0.157796
8094	-3.9372	0.157796
8158	-3.9372	0.157796
8208	-3.9372	0.157796
8209	-3.9372	0.157796
8215	-3.9372	0.157796
8216	-3.9372	0.157796
8217	-3.9372	0.157796
8218	-3.9372	0.157796
8219	-3.9372	0.157796
5831	-3.9372	0.155477
5923	-3.9372	0.155477
5925	-3.9372	0.155477
5962	-3.9372	0.155477
6316	-3.9372	0.155477
6435	-3.9372	0.155477
6436	-3.9372	0.155477
6700	-3.9372	0.155477
6707	-3.9372	0.155477
6709	-3.9372	0.155477
6733	-3.9372	0.155477
7090	-3.9372	0.155477
7272	-3.9372	0.155477
7273	-3.9372	0.155477
7274	-3.9372	0.155477
7275	-3.9372	0.155477
7462	-3.9372	0.155477
7463	-3.9372	0.155477
7509	-3.9372	0.155477
7732	-3.9372	0.155477
7733	-3.9372	0.155477
7737	-3.9372	0.155477
7742	-3.9372	0.155477
7750	-3.9372	0.155477
7754	-3.9372	0.155477
8048	-3.9372	0.155477
8148	-3.9372	0.155477
8149	-3.9372	0.155477
8152	-3.9372	0.155477
8155	-3.9372	0.155477
8220	-3.9372	0.155477
7448	-3.9372	0.153273
7747	-3.9372	0.153273
8223	-3.9372	0.153273
7552	-3.9372	0.151182
7566	-3.9372	0.151182
7751	-3.9372	0.151182
7766	-3.9372	0.151182
7767	-3.9372	0.151182
7773	-3.9372	0.151182
6068	-3.9372	0.149203
6069	-3.9372	0.149203
6070	-3.9372	0.149203
6071	-3.9372	0.149203
6072	-3.9372	0.149203
6073	-3.9372	0.149203
6074	-3.9372	0.149203
6075	-3.9372	0.149203
6076	-3.9372	0.149203
6256	-3.9372	0.149203
6276	-3.9372	0.149203
6300	-3.9372	0.149203
6307	-3.9372	0.149203
6308	-3.9372	0.149203
6309	-3.9372	0.149203
6313	-3.9372	0.149203
6314	-3.9372	0.149203
6315	-3.9372	0.149203
6437	-3.9372	0.149203
7060	-3.9372	0.149203
7096	-3.9372	0.149203
7101	-3.9372	0.149203
7102	-3.9372	0.149203
7103	-3.9372	0.149203
7105	-3.9372	0.149203
7128	-3.9372	0.149203
7130	-3.9372	0.149203
7134	-3.9372	0.149203
7276	-3.9372	0.149203
7475	-3.9372	0.149203
7567	-3.9372	0.149203
7746	-3.9372	0.149203
7748	-3.9372	0.149203
7749	-3.9372	0.149203
7755	-3.9372	0.149203
7757	-3.9372	0.149203
7758	-3.9372	0.149203
7759	-3.9372	0.149203
7760	-3.9372	0.149203
7761	-3.9372	0.149203
8049	-3.9372	0.149203
8082	-3.9372	0.149203
8083	-3.9372	0.149203
8087	-3.9372	0.149203
8088	-3.9372	0.149203
8151	-3.9372	0.149203
8153	-3.9372	0.149203
8221	-3.9372	0.149203
8222	-3.9372	0.149203
8225	-3.9372	0.149203
8234	-3.9372	0.149203
5600	-3.9372	0.147332
5601	-3.9372	0.147332
5602	-3.9372	0.147332
5603	-3.9372	0.147332
5604	-3.9372	0.147332
5605	-3.9372	0.147332
5606	-3.9372	0.147332
5813	-3.9372	0.147332
6077	-3.9372	0.147332
6078	-3.9372	0.147332
6279	-3.9372	0.147332
6302	-3.9372	0.147332
6303	-3.9372	0.147332
6304	-3.9372	0.147332
6306	-3.9372	0.147332
6438	-3.9372	0.147332
6735	-3.9372	0.147332
6736	-3.9372	0.147332
6738	-3.9372	0.147332
6751	-3.9372	0.147332
7069	-3.9372	0.147332
7110	-3.9372	0.147332
7111	-3.9372	0.147332
7112	-3.9372	0.147332
7113	-3.9372	0.147332
7127	-3.9372	0.147332
7129	-3.9372	0.147332
7277	-3.9372	0.147332
7278	-3.9372	0.147332
7578	-3.9372	0.147332
7579	-3.9372	0.147332
7723	-3.9372	0.147332
7739	-3.9372	0.147332
7741	-3.9372	0.147332
7752	-3.9372	0.147332
7756	-3.9372	0.147332
7784	-3.9372	0.147332
7824	-3.9372	0.147332
7839	-3.9372	0.147332
7840	-3.9372	0.147332
7841	-3.9372	0.147332
7842	-3.9372	0.147332
7844	-3.9372	0.147332
8062	-3.9372	0.147332
8063	-3.9372	0.147332
8085	-3.9372	0.147332
8086	-3.9372	0.147332
8135	-3.9372	0.147332
8227	-3.9372	0.147332
2974	-3.9372	0.145566
5821	-3.9372	0.145566
5829	-3.9372	0.145566
5830	-3.9372	0.145566
5924	-3.9372	0.145566
5926	-3.9372	0.145566
6079	-3.9372	0.145566
6080	-3.9372	0.145566
6081	-3.9372	0.145566
6082	-3.9372	0.145566
6083	-3.9372	0.145566
6267	-3.9372	0.145566
6312	-3.9372	0.145566
6442	-3.9372	0.145566
6719	-3.9372	0.145566
6734	-3.9372	0.145566
6737	-3.9372	0.145566
6752	-3.9372	0.145566
6988	-3.9372	0.145566
7068	-3.9372	0.145566
7089	-3.9372	0.145566
7106	-3.9372	0.145566
7280	-3.9372	0.145566
7281	-3.9372	0.145566
7282	-3.9372	0.145566
7283	-3.9372	0.145566
7513	-3.9372	0.145566
7524	-3.9372	0.145566
7564	-3.9372	0.145566
7565	-3.9372	0.145566
7572	-3.9372	0.145566
7727	-3.9372	0.145566
7728	-3.9372	0.145566
7738	-3.9372	0.145566
7753	-3.9372	0.145566
7774	-3.9372	0.145566
7782	-3.9372	0.145566
7787	-3.9372	0.145566
7837	-3.9372	0.145566
7845	-3.9372	0.145566
7846	-3.9372	0.145566
7847	-3.9372	0.145566
7848	-3.9372	0.145566
7849	-3.9372	0.145566
7850	-3.9372	0.145566
7851	-3.9372	0.145566
7852	-3.9372	0.145566
7853	-3.9372	0.145566
7854	-3.9372	0.145566
7855	-3.9372	0.145566
7856	-3.9372	0.145566
7857	-3.9372	0.145566
8064	-3.9372	0.145566
8065	-3.9372	0.145566
8084	-3.9372	0.145566
8131	-3.9372	0.145566
8132	-3.9372	0.145566
8133	-3.9372	0.145566
8134	-3.9372	0.145566
8138	-3.9372	0.145566
8139	-3.9372	0.145566
8154	-3.9372	0.145566
8240	-3.9372	0.145566
5820	-3.9372	0.143901
5823	-3.9372	0.143901
5886	-3.9372	0.143901
5914	-3.9372	0.143901
5931	-3.9372	0.143901
5932	-3.9372	0.143901
5933	-3.9372	0.143901
5960	-3.9372	0.143901
6084	-3.9372	0.143901
6085	-3.9372	0.143901
6086	-3.9372	0.143901
6087	-3.9372	0.143901
6088	-3.9372	0.143901
6089	-3.9372	0.143901
6090	-3.9372	0.143901
6091	-3.9372	0.143901
6092	-3.9372	0.143901
6230	-3.9372	0.143901
6277	-3.9372	0.143901
6439	-3.9372	0.143901
6440	-3.9372	0.143901
6723	-3.9372	0.143901
6731	-3.9372	0.143901
6732	-3.9372	0.143901
6989	-3.9372	0.143901
7087	-3.9372	0.143901
7099	-3.9372	0.143901
7100	-3.9372	0.143901
7109	-3.9372	0.143901
7284	-3.9372	0.143901
7285	-3.9372	0.143901
7286	-3.9372	0.143901
7476	-3.9372	0.143901
7602	-3.9372	0.143901
7603	-3.9372	0.143901
7604	-3.9372	0.143901
7605	-3.9372	0.143901
7636	-3.9372	0.143901
7655	-3.9372	0.143901
7664	-3.9372	0.143901
7702	-3.9372	0.143901
7776	-3.9372	0.143901
7781	-3.9372	0.143901
7785	-3.9372	0.143901
7859	-3.9372	0.143901
7860	-3.9372	0.143901
7861	-3.9372	0.143901
7862	-3.9372	0.143901
7863	-3.9372	0.143901
7864	-3.9372	0.143901
7865	-3.9372	0.143901
7866	-3.9372	0.143901
7867	-3.9372	0.143901
7868	-3.9372	0.143901
7869	-3.9372	0.143901
7873	-3.9372	0.143901
8098	-3.9372	0.143901
8137	-3.9372	0.143901
8224	-3.9372	0.143901
8228	-3.9372	0.143901
8229	-3.9372	0.143901
8230	-3.9372	0.143901
8231	-3.9372	0.143901
8232	-3.9372	0.143901
5607	-3.9372	0.142332
5816	-3.9372	0.142332
5903	-3.9372	0.142332
5963	-3.9372	0.142332
6093	-3.9372	0.142332
6278	-3.9372	0.142332
6441	-3.9372	0.142332
6632	-3.9372	0.142332
7056	-3.9372	0.142332
7120	-3.9372	0.142332
7142	-3.9372	0.142332
7146	-3.9372	0.142332
7153	-3.9372	0.142332
7287	-3.9372	0.142332
7288	-3.9372	0.142332
7289	-3.9372	0.142332
7290	-3.9372	0.142332
7291	-3.9372	0.142332
7292	-3.9372	0.142332
7569	-3.9372	0.142332
7570	-3.9372	0.142332
7783	-3.9372	0.142332
7792	-3.9372	0.142332
7801	-3.9372	0.142332
7870	-3.9372	0.142332
7876	-3.9372	0.142332
8051	-3.9372	0.142332
8066	-3.9372	0.142332
8233	-3.9372	0.142332
8235	-3.9372	0.142332
8237	-3.9372	0.142332
5815	-3.9372	0.140855
5817	-3.9372	0.140855
5818	-3.9372	0.140855
5905	-3.9372	0.140855
7780	-3.9372	0.140855
7790	-3.9372	0.140855
7797	-3.9372	0.140855
8261	-3.9372	0.140855
5811	-3.9372	0.139466
5825	-3.9372	0.139466
5826	-3.9372	0.139466
7439	-3.9372	0.139466
7514	-3.9372	0.139466
7600	-3.9372	0.139466
7786	-3.9372	0.139466
7791	-3.9372	0.139466
3404	-3.9372	0.138161
5608	-3.9372	0.138161
5812	-3.9372	0.138161
5814	-3.9372	0.138161
5822	-3.9372	0.138161
5824	-3.9372	0.138161
5938	-3.9372	0.138161
5968	-3.9372	0.138161
6094	-3.9372	0.138161
6095	-3.9372	0.138161
6096	-3.9372	0.138161
6097	-3.9372	0.138161
6098	-3.9372	0.138161
6301	-3.9372	0.138161
6321	-3.9372	0.138161
6329	-3.9372	0.138161
6626	-3.9372	0.138161
6634	-3.9372	0.138161
6726	-3.9372	0.138161
7119	-3.9372	0.138161
7121	-3.9372	0.138161
7126	-3.9372	0.138161
7141	-3.9372	0.138161
7143	-3.9372	0.138161
7144	-3.9372	0.138161
7145	-3.9372	0.138161
7154	-3.9372	0.138161
7293	-3.9372	0.138161
7294	-3.9372	0.138161
7525	-3.9372	0.138161
7526	-3.9372	0.138161
7548	-3.9372	0.138161
7549	-3.9372	0.138161
7559	-3.9372	0.138161
7560	-3.9372	0.138161
7740	-3.9372	0.138161
7778	-3.9372	0.138161
7871	-3.9372	0.138161
7874	-3.9372	0.138161
7875	-3.9372	0.138161
7887	-3.9372	0.138161
8052	-3.9372	0.138161
8136	-3.9372	0.138161
8140	-3.9372	0.138161
8141	-3.9372	0.138161
8142	-3.9372	0.138161
8143	-3.9372	0.138161
8236	-3.9372	0.138161
2978	-3.9372	0.136939
3210	-3.9372	0.136939
3402	-3.9372	0.136939
3406	-3.9372	0.136939
3411	-3.9372	0.136939
3413	-3.9372	0.136939
3414	-3.9372	0.136939
5624	-3.9372	0.136939
5966	-3.9372	0.136939
5967	-3.9372	0.136939
5969	-3.9372	0.136939
5970	-3.9372	0.136939
5972	-3.9372	0.136939
6099	-3.9372	0.136939
6100	-3.9372	0.136939
6101	-3.9372	0.136939
6102	-3.9372	0.136939
6275	-3.9372	0.136939
6305	-3.9372	0.136939
6318	-3.9372	0.136939
6322	-3.9372	0.136939
6323	-3.9372	0.136939
6331	-3.9372	0.136939
6332	-3.9372	0.136939
6443	-3.9372	0.136939
6444	-3.9372	0.136939
6445	-3.9372	0.136939
6635	-3.9372	0.136939
6637	-3.9372	0.136939
6639	-3.9372	0.136939
6696	-3.9372	0.136939
6697	-3.9372	0.136939
7140	-3.9372	0.136939
7171	-3.9372	0.136939
7295	-3.9372	0.136939
7296	-3.9372	0.136939
7297	-3.9372	0.136939
7298	-3.9372	0.136939
7299	-3.9372	0.136939
7464	-3.9372	0.136939
7716	-3.9372	0.136939
7731	-3.9372	0.136939
7779	-3.9372	0.136939
7793	-3.9372	0.136939
7794	-3.9372	0.136939
7795	-3.9372	0.136939
7800	-3.9372	0.136939
7803	-3.9372	0.136939
7872	-3.9372	0.136939
7877	-3.9372	0.136939
7878	-3.9372	0.136939
8099	-3.9372	0.136939
8124	-3.9372	0.136939
8125	-3.9372	0.136939
8126	-3.9372	0.136939
8127	-3.9372	0.136939
8147	-3.9372	0.136939
8226	-3.9372	0.136939
8239	-3.9372	0.136939
8243	-3.9372	0.136939
8245	-3.9372	0.136939
2970	-3.9372	0.135798
2994	-3.9372	0.135798
3388	-3.9372	0.135798
3400	-3.9372	0.135798
3405	-3.9372	0.135798
3415	-3.9372	0.135798
3961	-3.9372	0.135798
4305	-3.9372	0.135798
4345	-3.9372	0.135798
5609	-3.9372	0.135798
5887	-3.9372	0.135798
5958	-3.9372	0.135798
5965	-3.9372	0.135798
5971	-3.9372	0.135798
6103	-3.9372	0.135798
6104	-3.9372	0.135798
6105	-3.9372	0.135798
6106	-3.9372	0.135798
6107	-3.9372	0.135798
6311	-3.9372	0.135798
6334	-3.9372	0.135798
6335	-3.9372	0.135798
6336	-3.9372	0.135798
6446	-3.9372	0.135798
6447	-3.9372	0.135798
6448	-3.9372	0.135798
6449	-3.9372	0.135798
6641	-3.9372	0.135798
7055	-3.9372	0.135798
7067	-3.9372	0.135798
7118	-3.9372	0.135798
7300	-3.9372	0.135798
7301	-3.9372	0.135798
7302	-3.9372	0.135798
7303	-3.9372	0.135798
7304	-3.9372	0.135798
7305	-3.9372	0.135798
7306	-3.9372	0.135798
7307	-3.9372	0.135798
7308	-3.9372	0.135798
7309	-3.9372	0.135798
7311	-3.9372	0.135798
7312	-3.9372	0.135798
7550	-3.9372	0.135798
7571	-3.9372	0.135798
7592	-3.9372	0.135798
7593	-3.9372	0.135798
7598	-3.9372	0.135798
7789	-3.9372	0.135798
7799	-3.9372	0.135798
7802	-3.9372	0.135798
7879	-3.9372	0.135798
7880	-3.9372	0.135798
7881	-3.9372	0.135798
7882	-3.9372	0.135798
7883	-3.9372	0.135798
7884	-3.9372	0.135798
7885	-3.9372	0.135798
8057	-3.9372	0.135798
8145	-3.9372	0.135798
8146	-3.9372	0.135798
8241	-3.9372	0.135798
8242	-3.9372	0.135798
8244	-3.9372	0.135798
2982	-3.9372	0.134739
3380	-3.9372	0.134739
3383	-3.9372	0.134739
3390	-3.9372	0.134739
3403	-3.9372	0.134739
3407	-3.9372	0.134739
3962	-3.9372	0.134739
4298	-3.9372	0.134739
4299	-3.9372	0.134739
4314	-3.9372	0.134739
4316	-3.9372	0.134739
4317	-3.9372	0.134739
4326	-3.9372	0.134739
4328	-3.9372	0.134739
5625	-3.9372	0.134739
5626	-3.9372	0.134739
5973	-3.9372	0.134739
6108	-3.9372	0.134739
6109	-3.9372	0.134739
6110	-3.9372	0.134739
6111	-3.9372	0.134739
6112	-3.9372	0.134739
6338	-3.9372	0.134739
6341	-3.9372	0.134739
6345	-3.9372	0.134739
6450	-3.9372	0.134739
6648	-3.9372	0.134739
6695	-3.9372	0.134739
6741	-3.9372	0.134739
6744	-3.9372	0.134739
7051	-3.9372	0.134739
7117	-3.9372	0.134739
7124	-3.9372	0.134739
7125	-3.9372	0.134739
7170	-3.9372	0.134739
7310	-3.9372	0.134739
7591	-3.9372	0.134739
7594	-3.9372	0.134739
7596	-3.9372	0.134739
7597	-3.9372	0.134739
7734	-3.9372	0.134739
7886	-3.9372	0.134739
7888	-3.9372	0.134739
7894	-3.9372	0.134739
8246	-3.9372	0.134739
8247	-3.9372	0.134739
8248	-3.9372	0.134739
8249	-3.9372	0.134739
8250	-3.9372	0.134739
8252	-3.9372	0.134739
8253	-3.9372	0.134739
2983	-3.9372	0.133758
3389	-3.9372	0.133758
3391	-3.9372	0.133758
3396	-3.9372	0.133758
3431	-3.9372	0.133758
3963	-3.9372	0.133758
3964	-3.9372	0.133758
4304	-3.9372	0.133758
4322	-3.9372	0.133758
4323	-3.9372	0.133758
4324	-3.9372	0.133758
4325	-3.9372	0.133758
4327	-3.9372	0.133758
6113	-3.9372	0.133758
6114	-3.9372	0.133758
6115	-3.9372	0.133758
6116	-3.9372	0.133758
6117	-3.9372	0.133758
6249	-3.9372	0.133758
6451	-3.9372	0.133758
7050	-3.9372	0.133758
7139	-3.9372	0.133758
7150	-3.9372	0.133758
7155	-3.9372	0.133758
7168	-3.9372	0.133758
7169	-3.9372	0.133758
7313	-3.9372	0.133758
7314	-3.9372	0.133758
7315	-3.9372	0.133758
7317	-3.9372	0.133758
7318	-3.9372	0.133758
7319	-3.9372	0.133758
7320	-3.9372	0.133758
7321	-3.9372	0.133758
7322	-3.9372	0.133758
7323	-3.9372	0.133758
7324	-3.9372	0.133758
7325	-3.9372	0.133758
7518	-3.9372	0.133758
7558	-3.9372	0.133758
7590	-3.9372	0.133758
7725	-3.9372	0.133758
8251	-3.9372	0.133758
3188	-3.9372	0.132855
3428	-3.9372	0.132855
4321	-3.9372	0.132855
6452	-3.9372	0.132855
2976	-3.9372	0.132029
4357	-3.9372	0.132029
2971	-3.9372	0.131276
2972	-3.9372	0.131276
3163	-3.9372	0.131276
3187	-3.9372	0.131276
3190	-3.9372	0.131276
3191	-3.9372	0.131276
3198	-3.9372	0.131276
4329	-3.9372	0.131276
4355	-3.9372	0.131276
4356	-3.9372	0.131276
5610	-3.9372	0.131276
6118	-3.9372	0.131276
6119	-3.9372	0.131276
6120	-3.9372	0.131276
6121	-3.9372	0.131276
6122	-3.9372	0.131276
6123	-3.9372	0.131276
6124	-3.9372	0.131276
6125	-3.9372	0.131276
6136	-3.9372	0.131276
6320	-3.9372	0.131276
6324	-3.9372	0.131276
6330	-3.9372	0.131276
6333	-3.9372	0.131276
6343	-3.9372	0.131276
6351	-3.9372	0.131276
6352	-3.9372	0.131276
6353	-3.9372	0.131276
6354	-3.9372	0.131276
6368	-3.9372	0.131276
6370	-3.9372	0.131276
6371	-3.9372	0.131276
6372	-3.9372	0.131276
6756	-3.9372	0.131276
6760	-3.9372	0.131276
6762	-3.9372	0.131276
6765	-3.9372	0.131276
6770	-3.9372	0.131276
6771	-3.9372	0.131276
7123	-3.9372	0.131276
7137	-3.9372	0.131276
7138	-3.9372	0.131276
7149	-3.9372	0.131276
7156	-3.9372	0.131276
7163	-3.9372	0.131276
7316	-3.9372	0.131276
7326	-3.9372	0.131276
7328	-3.9372	0.131276
7329	-3.9372	0.131276
7330	-3.9372	0.131276
7331	-3.9372	0.131276
7555	-3.9372	0.131276
7556	-3.9372	0.131276
7557	-3.9372	0.131276
7889	-3.9372	0.131276
7891	-3.9372	0.131276
7893	-3.9372	0.131276
7896	-3.9372	0.131276
8128	-3.9372	0.131276
8144	-3.9372	0.131276
8259	-3.9372	0.131276
3182	-3.9372	0.130595
3183	-3.9372	0.130595
3384	-3.9372	0.130595
3408	-3.9372	0.130595
3966	-3.9372	0.130595
4312	-3.9372	0.130595
4313	-3.9372	0.130595
4330	-3.9372	0.130595
4331	-3.9372	0.130595
4332	-3.9372	0.130595
5627	-3.9372	0.130595
5628	-3.9372	0.130595
5629	-3.9372	0.130595
5630	-3.9372	0.130595
5631	-3.9372	0.130595
5632	-3.9372	0.130595
6126	-3.9372	0.130595
6127	-3.9372	0.130595
6128	-3.9372	0.130595
6129	-3.9372	0.130595
6130	-3.9372	0.130595
6131	-3.9372	0.130595
6132	-3.9372	0.130595
6133	-3.9372	0.130595
6134	-3.9372	0.130595
6135	-3.9372	0.130595
6137	-3.9372	0.130595
6282	-3.9372	0.130595
6310	-3.9372	0.130595
6367	-3.9372	0.130595
6369	-3.9372	0.130595
6454	-3.9372	0.130595
6455	-3.9372	0.130595
6456	-3.9372	0.130595
6460	-3.9372	0.130595
6791	-3.9372	0.130595
6793	-3.9372	0.130595
6811	-3.9372	0.130595
7157	-3.9372	0.130595
7161	-3.9372	0.130595
7336	-3.9372	0.130595
7345	-3.9372	0.130595
7561	-3.9372	0.130595
7890	-3.9372	0.130595
7892	-3.9372	0.130595
7895	-3.9372	0.130595
7897	-3.9372	0.130595
7900	-3.9372	0.130595
7901	-3.9372	0.130595
7903	-3.9372	0.130595
7904	-3.9372	0.130595
7905	-3.9372	0.130595
7951	-3.9372	0.130595
8116	-3.9372	0.130595
8121	-3.9372	0.130595
8129	-3.9372	0.130595
8255	-3.9372	0.130595
8256	-3.9372	0.130595
2981	-3.9372	0.129982
3162	-3.9372	0.129982
3165	-3.9372	0.129982
3379	-3.9372	0.129982
3425	-3.9372	0.129982
3972	-3.9372	0.129982
3973	-3.9372	0.129982
3975	-3.9372	0.129982
4000	-3.9372	0.129982
4007	-3.9372	0.129982
4333	-3.9372	0.129982
4335	-3.9372	0.129982
5633	-3.9372	0.129982
5634	-3.9372	0.129982
6138	-3.9372	0.129982
6139	-3.9372	0.129982
6140	-3.9372	0.129982
6141	-3.9372	0.129982
6142	-3.9372	0.129982
6143	-3.9372	0.129982
6144	-3.9372	0.129982
6357	-3.9372	0.129982
6358	-3.9372	0.129982
6364	-3.9372	0.129982
6365	-3.9372	0.129982
6453	-3.9372	0.129982
6457	-3.9372	0.129982
6459	-3.9372	0.129982
6786	-3.9372	0.129982
6790	-3.9372	0.129982
6794	-3.9372	0.129982
6810	-3.9372	0.129982
7091	-3.9372	0.129982
7173	-3.9372	0.129982
7333	-3.9372	0.129982
7334	-3.9372	0.129982
7335	-3.9372	0.129982
7337	-3.9372	0.129982
7338	-3.9372	0.129982
7339	-3.9372	0.129982
7341	-3.9372	0.129982
7342	-3.9372	0.129982
7343	-3.9372	0.129982
7344	-3.9372	0.129982
7350	-3.9372	0.129982
7586	-3.9372	0.129982
7612	-3.9372	0.129982
7613	-3.9372	0.129982
7798	-3.9372	0.129982
7898	-3.9372	0.129982
7899	-3.9372	0.129982
7902	-3.9372	0.129982
7906	-3.9372	0.129982
7908	-3.9372	0.129982
7909	-3.9372	0.129982
8105	-3.9372	0.129982
8117	-3.9372	0.129982
8118	-3.9372	0.129982
8119	-3.9372	0.129982
8120	-3.9372	0.129982
8257	-3.9372	0.129982
2985	-3.9372	0.129432
3156	-3.9372	0.129432
3175	-3.9372	0.129432
3186	-3.9372	0.129432
3203	-3.9372	0.129432
3211	-3.9372	0.129432
3387	-3.9372	0.129432
3398	-3.9372	0.129432
4001	-3.9372	0.129432
4334	-3.9372	0.129432
4338	-3.9372	0.129432
4339	-3.9372	0.129432
4340	-3.9372	0.129432
4341	-3.9372	0.129432
4342	-3.9372	0.129432
4343	-3.9372	0.129432
4344	-3.9372	0.129432
4346	-3.9372	0.129432
4347	-3.9372	0.129432
4348	-3.9372	0.129432
5635	-3.9372	0.129432
6145	-3.9372	0.129432
6146	-3.9372	0.129432
6147	-3.9372	0.129432
6148	-3.9372	0.129432
6149	-3.9372	0.129432
6150	-3.9372	0.129432
6151	-3.9372	0.129432
6152	-3.9372	0.129432
6153	-3.9372	0.129432
6154	-3.9372	0.129432
6155	-3.9372	0.129432
6281	-3.9372	0.129432
6328	-3.9372	0.129432
6350	-3.9372	0.129432
6362	-3.9372	0.129432
6363	-3.9372	0.129432
6366	-3.9372	0.129432
6395	-3.9372	0.129432
6397	-3.9372	0.129432
6398	-3.9372	0.129432
6399	-3.9372	0.129432
6458	-3.9372	0.129432
6758	-3.9372	0.129432
6759	-3.9372	0.129432
6792	-3.9372	0.129432
6803	-3.9372	0.129432
6804	-3.9372	0.129432
6812	-3.9372	0.129432
6815	-3.9372	0.129432
7136	-3.9372	0.129432
7174	-3.9372	0.129432
7346	-3.9372	0.129432
7347	-3.9372	0.129432
7348	-3.9372	0.129432
7349	-3.9372	0.129432
7568	-3.9372	0.129432
7907	-3.9372	0.129432
8258	-3.9372	0.129432
2973	-3.9372	0.128943
3164	-3.9372	0.128943
4002	-3.9372	0.128943
4003	-3.9372	0.128943
4315	-3.9372	0.128943
4318	-3.9372	0.128943
4349	-3.9372	0.128943
5636	-3.9372	0.128943
5637	-3.9372	0.128943
6156	-3.9372	0.128943
6157	-3.9372	0.128943
6158	-3.9372	0.128943
6326	-3.9372	0.128943
6461	-3.9372	0.128943
6462	-3.9372	0.128943
6647	-3.9372	0.128943
7094	-3.9372	0.128943
7332	-3.9372	0.128943
7351	-3.9372	0.128943
7352	-3.9372	0.128943
7353	-3.9372	0.128943
7354	-3.9372	0.128943
7355	-3.9372	0.128943
7356	-3.9372	0.128943
7358	-3.9372	0.128943
7915	-3.9372	0.128943
7916	-3.9372	0.128943
4350	-3.9372	0.12851
6285	-3.9372	0.12851
6396	-3.9372	0.12851
7327	-3.9372	0.12851
7595	-3.9372	0.12851
8238	-3.9372	0.12851
3177	-3.9372	0.128126
4351	-3.9372	0.128126
4352	-3.9372	0.128126
4353	-3.9372	0.128126
4354	-3.9372	0.128126
7357	-3.9372	0.128126
789	-3.9372	0.127788
790	-3.9372	0.127788
791	-3.9372	0.127788
792	-3.9372	0.127788
794	-3.9372	0.127788
798	-3.9372	0.127788
799	-3.9372	0.127788
2984	-3.9372	0.127788
3160	-3.9372	0.127788
3168	-3.9372	0.127788
3170	-3.9372	0.127788
3382	-3.9372	0.127788
3399	-3.9372	0.127788
3433	-3.9372	0.127788
3990	-3.9372	0.127788
3991	-3.9372	0.127788
3992	-3.9372	0.127788
3993	-3.9372	0.127788
3994	-3.9372	0.127788
4005	-3.9372	0.127788
4006	-3.9372	0.127788
4358	-3.9372	0.127788
4359	-3.9372	0.127788
4360	-3.9372	0.127788
4361	-3.9372	0.127788
4362	-3.9372	0.127788
5885	-3.9372	0.127788
6160	-3.9372	0.127788
6161	-3.9372	0.127788
6162	-3.9372	0.127788
6163	-3.9372	0.127788
6294	-3.9372	0.127788
6325	-3.9372	0.127788
6359	-3.9372	0.127788
6392	-3.9372	0.127788
6393	-3.9372	0.127788
6394	-3.9372	0.127788
6400	-3.9372	0.127788
6464	-3.9372	0.127788
6692	-3.9372	0.127788
6693	-3.9372	0.127788
6694	-3.9372	0.127788
6739	-3.9372	0.127788
6769	-3.9372	0.127788
7053	-3.9372	0.127788
7088	-3.9372	0.127788
7162	-3.9372	0.127788
7175	-3.9372	0.127788
7177	-3.9372	0.127788
7178	-3.9372	0.127788
7179	-3.9372	0.127788
7197	-3.9372	0.127788
7359	-3.9372	0.127788
7527	-3.9372	0.127788
7528	-3.9372	0.127788
7610	-3.9372	0.127788
7627	-3.9372	0.127788
7735	-3.9372	0.127788
7912	-3.9372	0.127788
7913	-3.9372	0.127788
7914	-3.9372	0.127788
7924	-3.9372	0.127788
8260	-3.9372	0.127788
8273	-3.9372	0.127788
781	-3.9372	0.127489
793	-3.9372	0.127489
795	-3.9372	0.127489
2986	-3.9372	0.127489
2987	-3.9372	0.127489
3167	-3.9372	0.127489
3860	-3.9372	0.127489
3985	-3.9372	0.127489
3986	-3.9372	0.127489
3987	-3.9372	0.127489
4004	-3.9372	0.127489
4337	-3.9372	0.127489
4363	-3.9372	0.127489
4364	-3.9372	0.127489
4365	-3.9372	0.127489
4367	-3.9372	0.127489
4368	-3.9372	0.127489
5638	-3.9372	0.127489
6164	-3.9372	0.127489
6165	-3.9372	0.127489
6166	-3.9372	0.127489
6167	-3.9372	0.127489
6168	-3.9372	0.127489
6340	-3.9372	0.127489
6342	-3.9372	0.127489
6463	-3.9372	0.127489
6691	-3.9372	0.127489
6795	-3.9372	0.127489
6796	-3.9372	0.127489
7098	-3.9372	0.127489
7116	-3.9372	0.127489
7160	-3.9372	0.127489
7176	-3.9372	0.127489
7180	-3.9372	0.127489
7188	-3.9372	0.127489
7189	-3.9372	0.127489
7190	-3.9372	0.127489
7191	-3.9372	0.127489
7360	-3.9372	0.127489
7529	-3.9372	0.127489
7601	-3.9372	0.127489
7618	-3.9372	0.127489
7910	-3.9372	0.127489
7911	-3.9372	0.127489
7917	-3.9372	0.127489
7925	-3.9372	0.127489
8262	-3.9372	0.127489
8263	-3.9372	0.127489
8268	-3.9372	0.127489
3024	-3.9372	0.127224
3166	-3.9372	0.127224
3179	-3.9372	0.127224
3426	-3.9372	0.127224
3427	-3.9372	0.127224
3432	-3.9372	0.127224
3982	-3.9372	0.127224
3983	-3.9372	0.127224
3995	-3.9372	0.127224
3996	-3.9372	0.127224
3997	-3.9372	0.127224
3998	-3.9372	0.127224
3999	-3.9372	0.127224
4303	-3.9372	0.127224
4320	-3.9372	0.127224
4336	-3.9372	0.127224
4366	-3.9372	0.127224
4369	-3.9372	0.127224
4370	-3.9372	0.127224
4375	-3.9372	0.127224
5611	-3.9372	0.127224
6159	-3.9372	0.127224
6169	-3.9372	0.127224
6170	-3.9372	0.127224
6171	-3.9372	0.127224
6172	-3.9372	0.127224
6173	-3.9372	0.127224
6174	-3.9372	0.127224
6175	-3.9372	0.127224
6176	-3.9372	0.127224
6177	-3.9372	0.127224
6182	-3.9372	0.127224
6183	-3.9372	0.127224
6270	-3.9372	0.127224
6785	-3.9372	0.127224
7115	-3.9372	0.127224
7203	-3.9372	0.127224
7361	-3.9372	0.127224
7362	-3.9372	0.127224
7363	-3.9372	0.127224
7364	-3.9372	0.127224
7491	-3.9372	0.127224
7599	-3.9372	0.127224
7619	-3.9372	0.127224
7918	-3.9372	0.127224
7920	-3.9372	0.127224
7921	-3.9372	0.127224
7922	-3.9372	0.127224
7923	-3.9372	0.127224
8122	-3.9372	0.127224
8271	-3.9372	0.127224
8274	-3.9372	0.127224
775	-3.9372	0.126988
782	-3.9372	0.126988
784	-3.9372	0.126988
785	-3.9372	0.126988
796	-3.9372	0.126988
1603	-3.9372	0.126988
2995	-3.9372	0.126988
3025	-3.9372	0.126988
3181	-3.9372	0.126988
3189	-3.9372	0.126988
3386	-3.9372	0.126988
3430	-3.9372	0.126988
4302	-3.9372	0.126988
4319	-3.9372	0.126988
4372	-3.9372	0.126988
4373	-3.9372	0.126988
4374	-3.9372	0.126988
4385	-3.9372	0.126988
4386	-3.9372	0.126988
4387	-3.9372	0.126988
4388	-3.9372	0.126988
5640	-3.9372	0.126988
5641	-3.9372	0.126988
5642	-3.9372	0.126988
5643	-3.9372	0.126988
6178	-3.9372	0.126988
6179	-3.9372	0.126988
6180	-3.9372	0.126988
6181	-3.9372	0.126988
6184	-3.9372	0.126988
6185	-3.9372	0.126988
6192	-3.9372	0.126988
6389	-3.9372	0.126988
6742	-3.9372	0.126988
6788	-3.9372	0.126988
6789	-3.9372	0.126988
6818	-3.9372	0.126988
6826	-3.9372	0.126988
7158	-3.9372	0.126988
7181	-3.9372	0.126988
7182	-3.9372	0.126988
7194	-3.9372	0.126988
7200	-3.9372	0.126988
7204	-3.9372	0.126988
7207	-3.9372	0.126988
7365	-3.9372	0.126988
7371	-3.9372	0.126988
7617	-3.9372	0.126988
7796	-3.9372	0.126988
7919	-3.9372	0.126988
7926	-3.9372	0.126988
7927	-3.9372	0.126988
8264	-3.9372	0.126988
8265	-3.9372	0.126988
8266	-3.9372	0.126988
8267	-3.9372	0.126988
8269	-3.9372	0.126988
8270	-3.9372	0.126988
783	-3.9372	0.126776
797	-3.9372	0.126776
1857	-3.9372	0.126776
1859	-3.9372	0.126776
3155	-3.9372	0.126776
3395	-3.9372	0.126776
3412	-3.9372	0.126776
3429	-3.9372	0.126776
4376	-3.9372	0.126776
[truncated: 8,359 more rows]

## Sheet: Fig. 2_two-months-point-estimat
month	RowPercent	RowLowerCL	RowUpperCL
2020-06-15	2.46	1.82	3.1
2020-08-15	1.54	1	2.08
2020-10-15	2.36	1.68	3.03
2020-12-15	5.96	4.79	7.13
2021-02-15	9.99	8.51	11.46
2021-04-15	7.65	5.99	9.3

## Sheet: Fig. 3
age category	pandemic wave	RowPercent	RowLowerCL	RowUpperCL
< 3 years	Jun-Sep/2020	5.39499	3.45102	7.33896
< 3 years	Oct/2020-Feb/2021	6.42336	4.58708	8.25964
< 3 years	Mar-May/2021	9.09091	5.69262	12.4892
3 to 11 years	Jun-Sep/2020	1.43223	0.905457	1.95899
3 to 11 years	Oct/2020-Feb/2021	4.29769	3.38755	5.20784
3 to 11 years	Mar-May/2021	8.44907	6.59427	10.3039
12 to 17 years	Jun-Sep/2020	1.69492	1.09347	2.29636
12 to 17 years	Oct/2020-Feb/2021	4.87225	3.84353	5.90097
12 to 17 years	Mar-May/2021	9.87124	7.65968	12.0828

## Sheet: Sup_Fig_1
Study center	wave	RowPercent	RowLowerCL	RowUpperCL
Mannheim	Jun-Sep/Oct/2020-Feb/20210Oct/2020-Feb/20210	1.17647	0.240515	2.11243
Mannheim	Oct/2020-Feb/2021	6.39432	4.3731	8.41554
Mannheim	Mar-May/2021	8.28025	5.2316	11.3289
Berlin	Jun-Sep/Oct/2020-Feb/20210Oct/2020-Feb/20210	2.08333	0	4.94087
Berlin	Oct/2020-Feb/2021	8.18966	4.66063	11.7187
Berlin	Mar-May/2021	18.1818	8.87521	27.4884
Munich	Jun-Sep/Oct/2020-Feb/20210Oct/2020-Feb/20210	2.34114	1.12904	3.55324
Munich	Oct/2020-Feb/2021	6.65323	4.45969	8.84676
Munich	Mar-May/2021	8.16327	5.03296	11.2936
Dresden	Jun-Sep/Oct/2020-Feb/20210Oct/2020-Feb/20210	0.31348	0	0.927026
Dresden	Oct/2020-Feb/2021	2.11268	0	4.47835
Dresden	Mar-May/2021	12.987	5.47734	20.4967
Düsseldorf	Jun-Sep/Oct/2020-Feb/20210Oct/2020-Feb/20210	1.85185	0	4.39489
Düsseldorf	Oct/2020-Feb/2021	6.50407	3.42201	9.58612
Düsseldorf	Mar-May/2021	8.21918	1.91761	14.5207
Homburg	Jun-Sep/Oct/2020-Feb/20210Oct/2020-Feb/20210	1.14068	0	2.4243
Homburg	Oct/2020-Feb/2021	1.14943	0	3.38964
Homburg	Mar-May/2021	8.69565	0	20.213
Hamburg	Jun-Sep/Oct/2020-Feb/20210Oct/2020-Feb/20210	4.47761	2.00117	6.95405
Hamburg	Oct/2020-Feb/2021	3.59551	1.86542	5.32559
Hamburg	Mar-May/2021	8.62069	4.44969	12.7917
Krefeld	Jun-Sep/Oct/2020-Feb/20210Oct/2020-Feb/20210	4.21836	2.25554	6.18118
Krefeld	Oct/2020-Feb/2021	4.26065	2.27859	6.24271
Krefeld	Mar-May/2021	6.09756	2.43475	9.76037
Freiburg	Jun-Sep/Oct/2020-Feb/20210Oct/2020-Feb/20210	0.974026	0	2.07102
Freiburg	Oct/2020-Feb/2021	3.52941	1.56773	5.4911
Freiburg	Mar-May/2021	8.33333	2.80366	13.863
Aachen	Jun-Sep/Oct/2020-Feb/20210Oct/2020-Feb/20210	1.30548	0.168504	2.44246
Aachen	Oct/2020-Feb/2021	4.5738	2.70648	6.44113
Aachen	Mar-May/2021	11.0048	6.76132	15.2483
Gießen	Jun-Sep/Oct/2020-Feb/20210Oct/2020-Feb/20210	2.1978	0.850445	3.54516
Gießen	Oct/2020-Feb/2021	5.09554	3.10923	7.08186
Gießen	Mar-May/2021	9.94764	5.70232	14.193
Hannover	Jun-Sep/Oct/2020-Feb/20210Oct/2020-Feb/20210	2.94118	1.0478	4.83455
Hannover	Oct/2020-Feb/2021	1.95122	0.0574939	3.84495
Hannover	Mar-May/2021	4.54545	0.652221	8.43869
Würzburg	Jun-Sep/Oct/2020-Feb/20210Oct/2020-Feb/20210	0.881057	0	2.09693
Würzburg	Oct/2020-Feb/2021	2.95858	0.403546	5.51361
Würzburg	Mar-May/2021	14.8936	4.71352	25.0737

## Sheet: Sup_Fig_2
migration background		fit	se.fit
Germany (both parents)	5845	-4.31057	0.385
Germany (both parents)	7454	-4.31057	0.385
Germany (both parents)	7455	-4.31057	0.385
Germany (both parents)	5844	-4.31057	0.376955
Germany (both parents)	5846	-4.31057	0.376955
Germany (both parents)	5847	-4.31057	0.376955
Germany (both parents)	5978	-4.31057	0.376955
Germany (both parents)	6990	-4.31057	0.376955
Germany (both parents)	7447	-4.31057	0.376955
Germany (both parents)	7458	-4.31057	0.376955
Germany (both parents)	7459	-4.31057	0.376955
Germany (both parents)	7467	-4.31057	0.376955
Germany (both parents)	7473	-4.31057	0.376955
Germany (both parents)	7667	-4.31057	0.376955
Germany (both parents)	8162	-4.31057	0.376955
Germany (both parents)	8164	-4.31057	0.376955
Germany (both parents)	5843	-4.31057	0.369068
Germany (both parents)	5851	-4.31057	0.369068
Germany (both parents)	5852	-4.31057	0.369068
Germany (both parents)	5853	-4.31057	0.369068
Germany (both parents)	5980	-4.31057	0.369068
Germany (both parents)	5981	-4.31057	0.369068
Germany (both parents)	5982	-4.31057	0.369068
Germany (both parents)	5983	-4.31057	0.369068
Germany (both parents)	7214	-4.31057	0.369068
Germany (both parents)	7215	-4.31057	0.369068
Germany (both parents)	7216	-4.31057	0.369068
Germany (both parents)	7221	-4.31057	0.369068
Germany (both parents)	7222	-4.31057	0.369068
Germany (both parents)	7449	-4.31057	0.369068
Germany (both parents)	7469	-4.31057	0.369068
Germany (both parents)	7470	-4.31057	0.369068
Germany (both parents)	7492	-4.31057	0.369068
Germany (both parents)	7493	-4.31057	0.369068
Germany (both parents)	7649	-4.31057	0.369068
Germany (both parents)	7650	-4.31057	0.369068
Germany (both parents)	7651	-4.31057	0.369068
Germany (both parents)	7658	-4.31057	0.369068
Germany (both parents)	7665	-4.31057	0.369068
Germany (both parents)	7692	-4.31057	0.369068
Germany (both parents)	8165	-4.31057	0.369068
Germany (both parents)	8166	-4.31057	0.369068
Germany (both parents)	8167	-4.31057	0.369068
Germany (both parents)	8168	-4.31057	0.369068
Germany (both parents)	8169	-4.31057	0.369068
Germany (both parents)	5842	-4.31057	0.361343
Germany (both parents)	5866	-4.31057	0.361343
Germany (both parents)	5868	-4.31057	0.361343
Germany (both parents)	5988	-4.31057	0.361343
Germany (both parents)	5989	-4.31057	0.361343
Germany (both parents)	5990	-4.31057	0.361343
Germany (both parents)	5991	-4.31057	0.361343
Germany (both parents)	6417	-4.31057	0.361343
Germany (both parents)	6418	-4.31057	0.361343
Germany (both parents)	6993	-4.31057	0.361343
Germany (both parents)	7218	-4.31057	0.361343
Germany (both parents)	7224	-4.31057	0.361343
Germany (both parents)	7225	-4.31057	0.361343
Germany (both parents)	7227	-4.31057	0.361343
Germany (both parents)	7450	-4.31057	0.361343
Germany (both parents)	7451	-4.31057	0.361343
Germany (both parents)	7452	-4.31057	0.361343
Germany (both parents)	7620	-4.31057	0.361343
Germany (both parents)	7626	-4.31057	0.361343
Germany (both parents)	7663	-4.31057	0.361343
Germany (both parents)	8067	-4.31057	0.361343
Germany (both parents)	5861	-4.31057	0.353784
Germany (both parents)	5864	-4.31057	0.353784
Germany (both parents)	6980	-4.31057	0.353784
Germany (both parents)	7231	-4.31057	0.353784
Germany (both parents)	7436	-4.31057	0.353784
Germany (both parents)	7497	-4.31057	0.353784
Germany (both parents)	7498	-4.31057	0.353784
Germany (both parents)	7645	-4.31057	0.353784
Germany (both parents)	7647	-4.31057	0.353784
Germany (both parents)	8068	-4.31057	0.353784
Germany (both parents)	7662	-4.31057	0.346395
Germany (both parents)	7681	-4.31057	0.346395
Germany (both parents)	8054	-4.31057	0.346395
Germany (both parents)	7236	-4.31057	0.33918
Germany (both parents)	7481	-4.31057	0.33918
Germany (both parents)	7482	-4.31057	0.33918
Germany (both parents)	7501	-4.31057	0.33918
Germany (both parents)	7676	-4.31057	0.33918
Germany (both parents)	7679	-4.31057	0.33918
Germany (both parents)	5806	-4.31057	0.332141
Germany (both parents)	5808	-4.31057	0.332141
Germany (both parents)	5809	-4.31057	0.332141
Germany (both parents)	5840	-4.31057	0.332141
Germany (both parents)	5871	-4.31057	0.332141
Germany (both parents)	5872	-4.31057	0.332141
Germany (both parents)	5997	-4.31057	0.332141
Germany (both parents)	5998	-4.31057	0.332141
Germany (both parents)	6000	-4.31057	0.332141
Germany (both parents)	6002	-4.31057	0.332141
Germany (both parents)	6004	-4.31057	0.332141
Germany (both parents)	6195	-4.31057	0.332141
Germany (both parents)	6196	-4.31057	0.332141
Germany (both parents)	6197	-4.31057	0.332141
Germany (both parents)	6419	-4.31057	0.332141
Germany (both parents)	6979	-4.31057	0.332141
Germany (both parents)	6996	-4.31057	0.332141
Germany (both parents)	7005	-4.31057	0.332141
Germany (both parents)	7033	-4.31057	0.332141
Germany (both parents)	7035	-4.31057	0.332141
Germany (both parents)	7036	-4.31057	0.332141
Germany (both parents)	7235	-4.31057	0.332141
Germany (both parents)	7440	-4.31057	0.332141
Germany (both parents)	7441	-4.31057	0.332141
Germany (both parents)	7623	-4.31057	0.332141
Germany (both parents)	7671	-4.31057	0.332141
Germany (both parents)	7684	-4.31057	0.332141
Germany (both parents)	8069	-4.31057	0.332141
Germany (both parents)	8174	-4.31057	0.332141
Germany (both parents)	6005	-4.31057	0.325282
Germany (both parents)	6006	-4.31057	0.325282
Germany (both parents)	6198	-4.31057	0.325282
Germany (both parents)	6199	-4.31057	0.325282
Germany (both parents)	6200	-4.31057	0.325282
Germany (both parents)	6201	-4.31057	0.325282
Germany (both parents)	6202	-4.31057	0.325282
Germany (both parents)	6421	-4.31057	0.325282
Germany (both parents)	6995	-4.31057	0.325282
Germany (both parents)	7020	-4.31057	0.325282
Germany (both parents)	7021	-4.31057	0.325282
Germany (both parents)	7028	-4.31057	0.325282
Germany (both parents)	7077	-4.31057	0.325282
Germany (both parents)	7237	-4.31057	0.325282
Germany (both parents)	7530	-4.31057	0.325282
Germany (both parents)	7532	-4.31057	0.325282
Germany (both parents)	7685	-4.31057	0.325282
Germany (both parents)	7686	-4.31057	0.325282
Germany (both parents)	8050	-4.31057	0.325282
Germany (both parents)	8055	-4.31057	0.325282
Germany (both parents)	8177	-4.31057	0.325282
Germany (both parents)	8179	-4.31057	0.325282
Germany (both parents)	5882	-4.31057	0.318604
Germany (both parents)	5888	-4.31057	0.318604
Germany (both parents)	6008	-4.31057	0.318604
Germany (both parents)	6204	-4.31057	0.318604
Germany (both parents)	6205	-4.31057	0.318604
Germany (both parents)	6206	-4.31057	0.318604
Germany (both parents)	6981	-4.31057	0.318604
Germany (both parents)	6982	-4.31057	0.318604
Germany (both parents)	6998	-4.31057	0.318604
Germany (both parents)	6999	-4.31057	0.318604
Germany (both parents)	7026	-4.31057	0.318604
Germany (both parents)	7070	-4.31057	0.318604
Germany (both parents)	7239	-4.31057	0.318604
Germany (both parents)	7240	-4.31057	0.318604
Germany (both parents)	7241	-4.31057	0.318604
Germany (both parents)	7442	-4.31057	0.318604
Germany (both parents)	7483	-4.31057	0.318604
Germany (both parents)	7484	-4.31057	0.318604
Germany (both parents)	7485	-4.31057	0.318604
Germany (both parents)	7535	-4.31057	0.318604
Germany (both parents)	7661	-4.31057	0.318604
Germany (both parents)	7690	-4.31057	0.318604
Germany (both parents)	7806	-4.31057	0.318604
Germany (both parents)	8056	-4.31057	0.318604
Germany (both parents)	8075	-4.31057	0.318604
Germany (both parents)	8182	-4.31057	0.318604
Germany (both parents)	5889	-4.31057	0.312108
Germany (both parents)	5890	-4.31057	0.312108
Germany (both parents)	6203	-4.31057	0.312108
Germany (both parents)	6207	-4.31057	0.312108
Germany (both parents)	6208	-4.31057	0.312108
Germany (both parents)	6209	-4.31057	0.312108
Germany (both parents)	6210	-4.31057	0.312108
Germany (both parents)	6211	-4.31057	0.312108
Germany (both parents)	6213	-4.31057	0.312108
Germany (both parents)	6214	-4.31057	0.312108
Germany (both parents)	7238	-4.31057	0.312108
Germany (both parents)	7537	-4.31057	0.312108
Germany (both parents)	7539	-4.31057	0.312108
Germany (both parents)	7808	-4.31057	0.312108
Germany (both parents)	5892	-4.31057	0.305796
Germany (both parents)	5893	-4.31057	0.305796
Germany (both parents)	6014	-4.31057	0.305796
Germany (both parents)	6216	-4.31057	0.305796
Germany (both parents)	6217	-4.31057	0.305796
Germany (both parents)	6997	-4.31057	0.305796
Germany (both parents)	7032	-4.31057	0.305796
Germany (both parents)	7534	-4.31057	0.305796
Germany (both parents)	7816	-4.31057	0.305796
Germany (both parents)	5895	-4.31057	0.299667
Germany (both parents)	5904	-4.31057	0.299667
Germany (both parents)	6218	-4.31057	0.299667
Germany (both parents)	6219	-4.31057	0.299667
Germany (both parents)	7515	-4.31057	0.299667
Germany (both parents)	7772	-4.31057	0.299667
Germany (both parents)	5916	-4.31057	0.293721
Germany (both parents)	6220	-4.31057	0.293721
Germany (both parents)	6221	-4.31057	0.293721
Germany (both parents)	5901	-4.31057	0.287958
Germany (both parents)	5902	-4.31057	0.287958
Germany (both parents)	5907	-4.31057	0.287958
Germany (both parents)	5908	-4.31057	0.287958
Germany (both parents)	5909	-4.31057	0.287958
Germany (both parents)	5912	-4.31057	0.287958
Germany (both parents)	5913	-4.31057	0.287958
Germany (both parents)	6017	-4.31057	0.287958
Germany (both parents)	6018	-4.31057	0.287958
Germany (both parents)	6022	-4.31057	0.287958
Germany (both parents)	6023	-4.31057	0.287958
Germany (both parents)	6026	-4.31057	0.287958
Germany (both parents)	6224	-4.31057	0.287958
Germany (both parents)	6225	-4.31057	0.287958
Germany (both parents)	6227	-4.31057	0.287958
Germany (both parents)	6229	-4.31057	0.287958
Germany (both parents)	6231	-4.31057	0.287958
Germany (both parents)	6232	-4.31057	0.287958
Germany (both parents)	6235	-4.31057	0.287958
Germany (both parents)	6236	-4.31057	0.287958
Germany (both parents)	6239	-4.31057	0.287958
Germany (both parents)	6240	-4.31057	0.287958
Germany (both parents)	6241	-4.31057	0.287958
Germany (both parents)	6243	-4.31057	0.287958
Germany (both parents)	6422	-4.31057	0.287958
Germany (both parents)	6423	-4.31057	0.287958
Germany (both parents)	6668	-4.31057	0.287958
Germany (both parents)	6670	-4.31057	0.287958
Germany (both parents)	7009	-4.31057	0.287958
Germany (both parents)	7013	-4.31057	0.287958
Germany (both parents)	7014	-4.31057	0.287958
Germany (both parents)	7015	-4.31057	0.287958
Germany (both parents)	7016	-4.31057	0.287958
Germany (both parents)	7071	-4.31057	0.287958
Germany (both parents)	7072	-4.31057	0.287958
Germany (both parents)	7073	-4.31057	0.287958
Germany (both parents)	7086	-4.31057	0.287958
Germany (both parents)	7443	-4.31057	0.287958
Germany (both parents)	7444	-4.31057	0.287958
Germany (both parents)	7520	-4.31057	0.287958
Germany (both parents)	7631	-4.31057	0.287958
Germany (both parents)	7648	-4.31057	0.287958
Germany (both parents)	7652	-4.31057	0.287958
Germany (both parents)	7654	-4.31057	0.287958
Germany (both parents)	7668	-4.31057	0.287958
Germany (both parents)	7815	-4.31057	0.287958
Germany (both parents)	8070	-4.31057	0.287958
Germany (both parents)	8186	-4.31057	0.287958
Germany (both parents)	8190	-4.31057	0.287958
Germany (both parents)	5939	-4.31057	0.282375
Germany (both parents)	5940	-4.31057	0.282375
Germany (both parents)	6222	-4.31057	0.282375
Germany (both parents)	6226	-4.31057	0.282375
Germany (both parents)	6228	-4.31057	0.282375
Germany (both parents)	6233	-4.31057	0.282375
Germany (both parents)	6234	-4.31057	0.282375
Germany (both parents)	6237	-4.31057	0.282375
Germany (both parents)	6242	-4.31057	0.282375
Germany (both parents)	6244	-4.31057	0.282375
Germany (both parents)	6246	-4.31057	0.282375
Germany (both parents)	6247	-4.31057	0.282375
Germany (both parents)	6248	-4.31057	0.282375
Germany (both parents)	6252	-4.31057	0.282375
Germany (both parents)	6424	-4.31057	0.282375
Germany (both parents)	6426	-4.31057	0.282375
Germany (both parents)	6653	-4.31057	0.282375
Germany (both parents)	6655	-4.31057	0.282375
Germany (both parents)	6656	-4.31057	0.282375
Germany (both parents)	6663	-4.31057	0.282375
Germany (both parents)	6992	-4.31057	0.282375
Germany (both parents)	7030	-4.31057	0.282375
Germany (both parents)	7041	-4.31057	0.282375
Germany (both parents)	7243	-4.31057	0.282375
Germany (both parents)	7474	-4.31057	0.282375
Germany (both parents)	7494	-4.31057	0.282375
Germany (both parents)	7495	-4.31057	0.282375
Germany (both parents)	7519	-4.31057	0.282375
Germany (both parents)	7674	-4.31057	0.282375
Germany (both parents)	7683	-4.31057	0.282375
Germany (both parents)	7693	-4.31057	0.282375
Germany (both parents)	7817	-4.31057	0.282375
Germany (both parents)	7819	-4.31057	0.282375
Germany (both parents)	8033	-4.31057	0.282375
Germany (both parents)	8034	-4.31057	0.282375
Germany (both parents)	8041	-4.31057	0.282375
Germany (both parents)	8042	-4.31057	0.282375
Germany (both parents)	8043	-4.31057	0.282375
Germany (both parents)	8156	-4.31057	0.282375
Germany (both parents)	8189	-4.31057	0.282375
Germany (both parents)	8193	-4.31057	0.282375
Germany (both parents)	8304	-4.31057	0.282375
Germany (both parents)	5918	-4.31057	0.276974
Germany (both parents)	6029	-4.31057	0.276974
Germany (both parents)	6030	-4.31057	0.276974
Germany (both parents)	6031	-4.31057	0.276974
Germany (both parents)	6033	-4.31057	0.276974
Germany (both parents)	6427	-4.31057	0.276974
Germany (both parents)	6430	-4.31057	0.276974
Germany (both parents)	6627	-4.31057	0.276974
Germany (both parents)	6650	-4.31057	0.276974
Germany (both parents)	6654	-4.31057	0.276974
Germany (both parents)	6657	-4.31057	0.276974
Germany (both parents)	6661	-4.31057	0.276974
Germany (both parents)	6665	-4.31057	0.276974
Germany (both parents)	6666	-4.31057	0.276974
Germany (both parents)	6991	-4.31057	0.276974
Germany (both parents)	7027	-4.31057	0.276974
Germany (both parents)	7245	-4.31057	0.276974
Germany (both parents)	7246	-4.31057	0.276974
Germany (both parents)	7247	-4.31057	0.276974
Germany (both parents)	7248	-4.31057	0.276974
Germany (both parents)	7249	-4.31057	0.276974
Germany (both parents)	7521	-4.31057	0.276974
Germany (both parents)	7700	-4.31057	0.276974
Germany (both parents)	7703	-4.31057	0.276974
Germany (both parents)	7704	-4.31057	0.276974
Germany (both parents)	7705	-4.31057	0.276974
Germany (both parents)	7858	-4.31057	0.276974
Germany (both parents)	8040	-4.31057	0.276974
Germany (both parents)	8044	-4.31057	0.276974
Germany (both parents)	8045	-4.31057	0.276974
Germany (both parents)	8161	-4.31057	0.276974
Germany (both parents)	8183	-4.31057	0.276974
Germany (both parents)	8188	-4.31057	0.276974
Germany (both parents)	8195	-4.31057	0.276974
Germany (both parents)	5946	-4.31057	0.271754
Germany (both parents)	5948	-4.31057	0.271754
Germany (both parents)	5949	-4.31057	0.271754
Germany (both parents)	5951	-4.31057	0.271754
Germany (both parents)	6041	-4.31057	0.271754
Germany (both parents)	6245	-4.31057	0.271754
Germany (both parents)	6251	-4.31057	0.271754
Germany (both parents)	6254	-4.31057	0.271754
Germany (both parents)	6257	-4.31057	0.271754
Germany (both parents)	6262	-4.31057	0.271754
Germany (both parents)	6624	-4.31057	0.271754
Germany (both parents)	6630	-4.31057	0.271754
Germany (both parents)	6669	-4.31057	0.271754
Germany (both parents)	6671	-4.31057	0.271754
Germany (both parents)	6676	-4.31057	0.271754
Germany (both parents)	7034	-4.31057	0.271754
Germany (both parents)	7044	-4.31057	0.271754
Germany (both parents)	7045	-4.31057	0.271754
Germany (both parents)	7046	-4.31057	0.271754
Germany (both parents)	7047	-4.31057	0.271754
Germany (both parents)	7048	-4.31057	0.271754
Germany (both parents)	7061	-4.31057	0.271754
Germany (both parents)	7074	-4.31057	0.271754
Germany (both parents)	7079	-4.31057	0.271754
Germany (both parents)	7250	-4.31057	0.271754
Germany (both parents)	7251	-4.31057	0.271754
Germany (both parents)	7252	-4.31057	0.271754
Germany (both parents)	7253	-4.31057	0.271754
Germany (both parents)	7255	-4.31057	0.271754
Germany (both parents)	7506	-4.31057	0.271754
Germany (both parents)	7507	-4.31057	0.271754
Germany (both parents)	7543	-4.31057	0.271754
Germany (both parents)	7680	-4.31057	0.271754
Germany (both parents)	7691	-4.31057	0.271754
Germany (both parents)	7695	-4.31057	0.271754
Germany (both parents)	7708	-4.31057	0.271754
Germany (both parents)	7709	-4.31057	0.271754
Germany (both parents)	7717	-4.31057	0.271754
Germany (both parents)	7721	-4.31057	0.271754
Germany (both parents)	7814	-4.31057	0.271754
Germany (both parents)	8059	-4.31057	0.271754
Germany (both parents)	8072	-4.31057	0.271754
Germany (both parents)	8197	-4.31057	0.271754
Germany (both parents)	8198	-4.31057	0.271754
Germany (both parents)	8199	-4.31057	0.271754
Germany (both parents)	5587	-4.31057	0.266718
Germany (both parents)	5599	-4.31057	0.266718
Germany (both parents)	5919	-4.31057	0.266718
Germany (both parents)	5920	-4.31057	0.266718
Germany (both parents)	5952	-4.31057	0.266718
Germany (both parents)	5953	-4.31057	0.266718
Germany (both parents)	5954	-4.31057	0.266718
Germany (both parents)	6042	-4.31057	0.266718
Germany (both parents)	6263	-4.31057	0.266718
Germany (both parents)	6265	-4.31057	0.266718
Germany (both parents)	6432	-4.31057	0.266718
Germany (both parents)	6633	-4.31057	0.266718
Germany (both parents)	7025	-4.31057	0.266718
Germany (both parents)	7057	-4.31057	0.266718
Germany (both parents)	7059	-4.31057	0.266718
Germany (both parents)	7065	-4.31057	0.266718
Germany (both parents)	7256	-4.31057	0.266718
Germany (both parents)	7258	-4.31057	0.266718
Germany (both parents)	7260	-4.31057	0.266718
Germany (both parents)	7453	-4.31057	0.266718
Germany (both parents)	7486	-4.31057	0.266718
Germany (both parents)	8037	-4.31057	0.266718
Germany (both parents)	8038	-4.31057	0.266718
Germany (both parents)	8039	-4.31057	0.266718
Germany (both parents)	7545	-4.31057	0.261869
Germany (both parents)	7546	-4.31057	0.261869
Germany (both parents)	7573	-4.31057	0.261869
Germany (both parents)	7706	-4.31057	0.261869
Germany (both parents)	7710	-4.31057	0.261869
Germany (both parents)	7765	-4.31057	0.261869
Germany (both parents)	5589	-4.31057	0.257209
Germany (both parents)	6434	-4.31057	0.257209
Germany (both parents)	7547	-4.31057	0.257209
Germany (both parents)	7769	-4.31057	0.257209
Germany (both parents)	7770	-4.31057	0.257209
Germany (both parents)	7771	-4.31057	0.257209
Germany (both parents)	5592	-4.31057	0.25274
Germany (both parents)	5594	-4.31057	0.25274
Germany (both parents)	5832	-4.31057	0.25274
Germany (both parents)	6250	-4.31057	0.25274
Germany (both parents)	6258	-4.31057	0.25274
Germany (both parents)	6260	-4.31057	0.25274
Germany (both parents)	6261	-4.31057	0.25274
Germany (both parents)	6271	-4.31057	0.25274
Germany (both parents)	6272	-4.31057	0.25274
Germany (both parents)	6273	-4.31057	0.25274
Germany (both parents)	6280	-4.31057	0.25274
Germany (both parents)	6645	-4.31057	0.25274
Germany (both parents)	6704	-4.31057	0.25274
Germany (both parents)	6985	-4.31057	0.25274
Germany (both parents)	6986	-4.31057	0.25274
Germany (both parents)	6987	-4.31057	0.25274
Germany (both parents)	7008	-4.31057	0.25274
Germany (both parents)	7011	-4.31057	0.25274
Germany (both parents)	7075	-4.31057	0.25274
Germany (both parents)	7092	-4.31057	0.25274
Germany (both parents)	7261	-4.31057	0.25274
Germany (both parents)	7262	-4.31057	0.25274
Germany (both parents)	7263	-4.31057	0.25274
Germany (both parents)	7508	-4.31057	0.25274
Germany (both parents)	7522	-4.31057	0.25274
Germany (both parents)	7768	-4.31057	0.25274
Germany (both parents)	7826	-4.31057	0.25274
Germany (both parents)	7827	-4.31057	0.25274
Germany (both parents)	7832	-4.31057	0.25274
Germany (both parents)	7843	-4.31057	0.25274
Germany (both parents)	8032	-4.31057	0.25274
Germany (both parents)	8035	-4.31057	0.25274
Germany (both parents)	8036	-4.31057	0.25274
Germany (both parents)	8060	-4.31057	0.25274
Germany (both parents)	8074	-4.31057	0.25274
Germany (both parents)	8078	-4.31057	0.25274
Germany (both parents)	8081	-4.31057	0.25274
Germany (both parents)	8157	-4.31057	0.25274
Germany (both parents)	8202	-4.31057	0.25274
Germany (both parents)	8214	-4.31057	0.25274
Germany (both parents)	5596	-4.31057	0.248464
Germany (both parents)	5937	-4.31057	0.248464
Germany (both parents)	6045	-4.31057	0.248464
Germany (both parents)	6047	-4.31057	0.248464
Germany (both parents)	6049	-4.31057	0.248464
Germany (both parents)	6050	-4.31057	0.248464
Germany (both parents)	6286	-4.31057	0.248464
Germany (both parents)	6287	-4.31057	0.248464
Germany (both parents)	6290	-4.31057	0.248464
Germany (both parents)	6291	-4.31057	0.248464
Germany (both parents)	6293	-4.31057	0.248464
Germany (both parents)	6649	-4.31057	0.248464
Germany (both parents)	6651	-4.31057	0.248464
Germany (both parents)	6652	-4.31057	0.248464
Germany (both parents)	6675	-4.31057	0.248464
Germany (both parents)	6681	-4.31057	0.248464
Germany (both parents)	6684	-4.31057	0.248464
Germany (both parents)	6685	-4.31057	0.248464
Germany (both parents)	6699	-4.31057	0.248464
Germany (both parents)	6702	-4.31057	0.248464
Germany (both parents)	6703	-4.31057	0.248464
Germany (both parents)	6705	-4.31057	0.248464
Germany (both parents)	6706	-4.31057	0.248464
Germany (both parents)	6710	-4.31057	0.248464
Germany (both parents)	7076	-4.31057	0.248464
Germany (both parents)	7081	-4.31057	0.248464
Germany (both parents)	7264	-4.31057	0.248464
Germany (both parents)	7265	-4.31057	0.248464
Germany (both parents)	7445	-4.31057	0.248464
Germany (both parents)	7446	-4.31057	0.248464
Germany (both parents)	7713	-4.31057	0.248464
Germany (both parents)	7718	-4.31057	0.248464
Germany (both parents)	7729	-4.31057	0.248464
Germany (both parents)	7736	-4.31057	0.248464
Germany (both parents)	7744	-4.31057	0.248464
Germany (both parents)	7762	-4.31057	0.248464
Germany (both parents)	7764	-4.31057	0.248464
Germany (both parents)	7821	-4.31057	0.248464
Germany (both parents)	7822	-4.31057	0.248464
Germany (both parents)	7823	-4.31057	0.248464
Germany (both parents)	7825	-4.31057	0.248464
Germany (both parents)	8061	-4.31057	0.248464
Germany (both parents)	8079	-4.31057	0.248464
Germany (both parents)	8092	-4.31057	0.248464
Germany (both parents)	8150	-4.31057	0.248464
Germany (both parents)	8159	-4.31057	0.248464
Germany (both parents)	8204	-4.31057	0.248464
Germany (both parents)	8206	-4.31057	0.248464
Germany (both parents)	8210	-4.31057	0.248464
Germany (both parents)	5598	-4.31057	0.244381
Germany (both parents)	5921	-4.31057	0.244381
Germany (both parents)	5922	-4.31057	0.244381
Germany (both parents)	5930	-4.31057	0.244381
Germany (both parents)	5964	-4.31057	0.244381
Germany (both parents)	6054	-4.31057	0.244381
Germany (both parents)	6057	-4.31057	0.244381
Germany (both parents)	6059	-4.31057	0.244381
Germany (both parents)	6062	-4.31057	0.244381
Germany (both parents)	6064	-4.31057	0.244381
Germany (both parents)	6065	-4.31057	0.244381
Germany (both parents)	6292	-4.31057	0.244381
Germany (both parents)	6295	-4.31057	0.244381
Germany (both parents)	6640	-4.31057	0.244381
Germany (both parents)	6658	-4.31057	0.244381
Germany (both parents)	6659	-4.31057	0.244381
Germany (both parents)	6660	-4.31057	0.244381
Germany (both parents)	6662	-4.31057	0.244381
Germany (both parents)	6687	-4.31057	0.244381
Germany (both parents)	7267	-4.31057	0.244381
Germany (both parents)	7268	-4.31057	0.244381
Germany (both parents)	7269	-4.31057	0.244381
Germany (both parents)	7512	-4.31057	0.244381
Germany (both parents)	7523	-4.31057	0.244381
Germany (both parents)	7554	-4.31057	0.244381
Germany (both parents)	7577	-4.31057	0.244381
Germany (both parents)	7743	-4.31057	0.244381
Germany (both parents)	7836	-4.31057	0.244381
Germany (both parents)	8046	-4.31057	0.244381
Germany (both parents)	8090	-4.31057	0.244381
Germany (both parents)	8093	-4.31057	0.244381
Germany (both parents)	8095	-4.31057	0.244381
Germany (both parents)	8096	-4.31057	0.244381
Germany (both parents)	8207	-4.31057	0.244381
Germany (both parents)	5959	-4.31057	0.240493
Germany (both parents)	5961	-4.31057	0.240493
Germany (both parents)	6063	-4.31057	0.240493
Germany (both parents)	6066	-4.31057	0.240493
Germany (both parents)	6269	-4.31057	0.240493
Germany (both parents)	6274	-4.31057	0.240493
Germany (both parents)	6296	-4.31057	0.240493
Germany (both parents)	6298	-4.31057	0.240493
Germany (both parents)	6299	-4.31057	0.240493
Germany (both parents)	6327	-4.31057	0.240493
Germany (both parents)	6642	-4.31057	0.240493
Germany (both parents)	6643	-4.31057	0.240493
Germany (both parents)	6646	-4.31057	0.240493
Germany (both parents)	6674	-4.31057	0.240493
Germany (both parents)	6725	-4.31057	0.240493
Germany (both parents)	6728	-4.31057	0.240493
Germany (both parents)	6729	-4.31057	0.240493
Germany (both parents)	7063	-4.31057	0.240493
Germany (both parents)	7270	-4.31057	0.240493
Germany (both parents)	7271	-4.31057	0.240493
Germany (both parents)	7544	-4.31057	0.240493
Germany (both parents)	7580	-4.31057	0.240493
Germany (both parents)	7628	-4.31057	0.240493
Germany (both parents)	7724	-4.31057	0.240493
Germany (both parents)	8091	-4.31057	0.240493
Germany (both parents)	8158	-4.31057	0.240493
Germany (both parents)	8208	-4.31057	0.240493
Germany (both parents)	8209	-4.31057	0.240493
Germany (both parents)	8216	-4.31057	0.240493
Germany (both parents)	8218	-4.31057	0.240493
Germany (both parents)	8219	-4.31057	0.240493
Germany (both parents)	5831	-4.31057	0.236798
Germany (both parents)	5923	-4.31057	0.236798
Germany (both parents)	5925	-4.31057	0.236798
Germany (both parents)	6316	-4.31057	0.236798
Germany (both parents)	6436	-4.31057	0.236798
Germany (both parents)	6707	-4.31057	0.236798
Germany (both parents)	6709	-4.31057	0.236798
Germany (both parents)	6733	-4.31057	0.236798
Germany (both parents)	7090	-4.31057	0.236798
Germany (both parents)	7272	-4.31057	0.236798
Germany (both parents)	7273	-4.31057	0.236798
Germany (both parents)	7274	-4.31057	0.236798
Germany (both parents)	7462	-4.31057	0.236798
Germany (both parents)	7463	-4.31057	0.236798
Germany (both parents)	7732	-4.31057	0.236798
Germany (both parents)	7733	-4.31057	0.236798
Germany (both parents)	7737	-4.31057	0.236798
Germany (both parents)	7750	-4.31057	0.236798
Germany (both parents)	7754	-4.31057	0.236798
Germany (both parents)	8048	-4.31057	0.236798
Germany (both parents)	8148	-4.31057	0.236798
Germany (both parents)	8149	-4.31057	0.236798
Germany (both parents)	8152	-4.31057	0.236798
Germany (both parents)	8155	-4.31057	0.236798
Germany (both parents)	7747	-4.31057	0.233295
Germany (both parents)	7566	-4.31057	0.229981
Germany (both parents)	7751	-4.31057	0.229981
Germany (both parents)	7767	-4.31057	0.229981
Germany (both parents)	7773	-4.31057	0.229981
Germany (both parents)	6068	-4.31057	0.226852
Germany (both parents)	6070	-4.31057	0.226852
Germany (both parents)	6076	-4.31057	0.226852
Germany (both parents)	6256	-4.31057	0.226852
Germany (both parents)	6276	-4.31057	0.226852
Germany (both parents)	6300	-4.31057	0.226852
Germany (both parents)	6307	-4.31057	0.226852
Germany (both parents)	6308	-4.31057	0.226852
Germany (both parents)	6309	-4.31057	0.226852
Germany (both parents)	6313	-4.31057	0.226852
Germany (both parents)	6314	-4.31057	0.226852
Germany (both parents)	6315	-4.31057	0.226852
Germany (both parents)	7096	-4.31057	0.226852
Germany (both parents)	7101	-4.31057	0.226852
Germany (both parents)	7102	-4.31057	0.226852
Germany (both parents)	7103	-4.31057	0.226852
Germany (both parents)	7105	-4.31057	0.226852
Germany (both parents)	7276	-4.31057	0.226852
Germany (both parents)	7475	-4.31057	0.226852
Germany (both parents)	7746	-4.31057	0.226852
Germany (both parents)	7748	-4.31057	0.226852
Germany (both parents)	7755	-4.31057	0.226852
Germany (both parents)	7757	-4.31057	0.226852
Germany (both parents)	7760	-4.31057	0.226852
Germany (both parents)	8049	-4.31057	0.226852
Germany (both parents)	8082	-4.31057	0.226852
Germany (both parents)	8083	-4.31057	0.226852
Germany (both parents)	8087	-4.31057	0.226852
Germany (both parents)	8088	-4.31057	0.226852
Germany (both parents)	8151	-4.31057	0.226852
Germany (both parents)	8221	-4.31057	0.226852
Germany (both parents)	8234	-4.31057	0.226852
Germany (both parents)	5600	-4.31057	0.223904
Germany (both parents)	5601	-4.31057	0.223904
Germany (both parents)	5603	-4.31057	0.223904
Germany (both parents)	5604	-4.31057	0.223904
Germany (both parents)	5605	-4.31057	0.223904
Germany (both parents)	5813	-4.31057	0.223904
Germany (both parents)	6077	-4.31057	0.223904
Germany (both parents)	6078	-4.31057	0.223904
Germany (both parents)	6279	-4.31057	0.223904
Germany (both parents)	6302	-4.31057	0.223904
Germany (both parents)	6303	-4.31057	0.223904
Germany (both parents)	6304	-4.31057	0.223904
Germany (both parents)	6306	-4.31057	0.223904
Germany (both parents)	6438	-4.31057	0.223904
Germany (both parents)	6735	-4.31057	0.223904
Germany (both parents)	6736	-4.31057	0.223904
Germany (both parents)	6738	-4.31057	0.223904
Germany (both parents)	6751	-4.31057	0.223904
Germany (both parents)	7069	-4.31057	0.223904
Germany (both parents)	7110	-4.31057	0.223904
Germany (both parents)	7112	-4.31057	0.223904
Germany (both parents)	7113	-4.31057	0.223904
Germany (both parents)	7129	-4.31057	0.223904
Germany (both parents)	7277	-4.31057	0.223904
Germany (both parents)	7278	-4.31057	0.223904
Germany (both parents)	7578	-4.31057	0.223904
Germany (both parents)	7723	-4.31057	0.223904
Germany (both parents)	7739	-4.31057	0.223904
Germany (both parents)	7741	-4.31057	0.223904
Germany (both parents)	7752	-4.31057	0.223904
Germany (both parents)	7756	-4.31057	0.223904
Germany (both parents)	7784	-4.31057	0.223904
Germany (both parents)	7824	-4.31057	0.223904
Germany (both parents)	7841	-4.31057	0.223904
Germany (both parents)	8063	-4.31057	0.223904
Germany (both parents)	8085	-4.31057	0.223904
Germany (both parents)	8135	-4.31057	0.223904
Germany (both parents)	8227	-4.31057	0.223904
Germany (both parents)	2974	-4.31057	0.221131
Germany (both parents)	5821	-4.31057	0.221131
Germany (both parents)	5829	-4.31057	0.221131
Germany (both parents)	5830	-4.31057	0.221131
Germany (both parents)	5924	-4.31057	0.221131
Germany (both parents)	5926	-4.31057	0.221131
Germany (both parents)	6079	-4.31057	0.221131
Germany (both parents)	6267	-4.31057	0.221131
Germany (both parents)	6312	-4.31057	0.221131
Germany (both parents)	6442	-4.31057	0.221131
Germany (both parents)	6734	-4.31057	0.221131
Germany (both parents)	6752	-4.31057	0.221131
Germany (both parents)	7068	-4.31057	0.221131
Germany (both parents)	7089	-4.31057	0.221131
Germany (both parents)	7106	-4.31057	0.221131
Germany (both parents)	7283	-4.31057	0.221131
Germany (both parents)	7513	-4.31057	0.221131
Germany (both parents)	7572	-4.31057	0.221131
Germany (both parents)	7727	-4.31057	0.221131
Germany (both parents)	7728	-4.31057	0.221131
Germany (both parents)	7738	-4.31057	0.221131
Germany (both parents)	7753	-4.31057	0.221131
Germany (both parents)	7782	-4.31057	0.221131
Germany (both parents)	7837	-4.31057	0.221131
Germany (both parents)	7845	-4.31057	0.221131
Germany (both parents)	7848	-4.31057	0.221131
Germany (both parents)	7849	-4.31057	0.221131
Germany (both parents)	7850	-4.31057	0.221131
Germany (both parents)	7855	-4.31057	0.221131
Germany (both parents)	7856	-4.31057	0.221131
Germany (both parents)	8064	-4.31057	0.221131
Germany (both parents)	8084	-4.31057	0.221131
Germany (both parents)	8131	-4.31057	0.221131
Germany (both parents)	8133	-4.31057	0.221131
Germany (both parents)	8134	-4.31057	0.221131
Germany (both parents)	8139	-4.31057	0.221131
Germany (both parents)	8154	-4.31057	0.221131
Germany (both parents)	8240	-4.31057	0.221131
Germany (both parents)	5886	-4.31057	0.218527
Germany (both parents)	5932	-4.31057	0.218527
Germany (both parents)	5960	-4.31057	0.218527
Germany (both parents)	6084	-4.31057	0.218527
Germany (both parents)	6085	-4.31057	0.218527
Germany (both parents)	6086	-4.31057	0.218527
Germany (both parents)	6087	-4.31057	0.218527
Germany (both parents)	6088	-4.31057	0.218527
Germany (both parents)	6090	-4.31057	0.218527
Germany (both parents)	6091	-4.31057	0.218527
Germany (both parents)	6092	-4.31057	0.218527
Germany (both parents)	6230	-4.31057	0.218527
Germany (both parents)	6277	-4.31057	0.218527
Germany (both parents)	6439	-4.31057	0.218527
Germany (both parents)	6732	-4.31057	0.218527
Germany (both parents)	6989	-4.31057	0.218527
Germany (both parents)	7087	-4.31057	0.218527
Germany (both parents)	7109	-4.31057	0.218527
Germany (both parents)	7284	-4.31057	0.218527
Germany (both parents)	7285	-4.31057	0.218527
Germany (both parents)	7286	-4.31057	0.218527
Germany (both parents)	7603	-4.31057	0.218527
Germany (both parents)	7604	-4.31057	0.218527
Germany (both parents)	7605	-4.31057	0.218527
Germany (both parents)	7636	-4.31057	0.218527
Germany (both parents)	7664	-4.31057	0.218527
Germany (both parents)	7702	-4.31057	0.218527
Germany (both parents)	7776	-4.31057	0.218527
Germany (both parents)	7785	-4.31057	0.218527
Germany (both parents)	7859	-4.31057	0.218527
Germany (both parents)	8137	-4.31057	0.218527
Germany (both parents)	8229	-4.31057	0.218527
Germany (both parents)	8230	-4.31057	0.218527
Germany (both parents)	8231	-4.31057	0.218527
Germany (both parents)	8232	-4.31057	0.218527
Germany (both parents)	5607	-4.31057	0.216083
Germany (both parents)	5816	-4.31057	0.216083
Germany (both parents)	5903	-4.31057	0.216083
Germany (both parents)	6278	-4.31057	0.216083
Germany (both parents)	6441	-4.31057	0.216083
Germany (both parents)	6632	-4.31057	0.216083
Germany (both parents)	7056	-4.31057	0.216083
Germany (both parents)	7120	-4.31057	0.216083
Germany (both parents)	7146	-4.31057	0.216083
Germany (both parents)	7153	-4.31057	0.216083
Germany (both parents)	7287	-4.31057	0.216083
Germany (both parents)	7288	-4.31057	0.216083
Germany (both parents)	7289	-4.31057	0.216083
Germany (both parents)	7290	-4.31057	0.216083
Germany (both parents)	7291	-4.31057	0.216083
Germany (both parents)	7292	-4.31057	0.216083
Germany (both parents)	7792	-4.31057	0.216083
Germany (both parents)	7801	-4.31057	0.216083
Germany (both parents)	7870	-4.31057	0.216083
Germany (both parents)	8051	-4.31057	0.216083
Germany (both parents)	8066	-4.31057	0.216083
Germany (both parents)	8233	-4.31057	0.216083
Germany (both parents)	8235	-4.31057	0.216083
Germany (both parents)	8237	-4.31057	0.216083
Germany (both parents)	5815	-4.31057	0.213793
Germany (both parents)	5905	-4.31057	0.213793
Germany (both parents)	7780	-4.31057	0.213793
Germany (both parents)	7790	-4.31057	0.213793
Germany (both parents)	7797	-4.31057	0.213793
Germany (both parents)	8261	-4.31057	0.213793
Germany (both parents)	7439	-4.31057	0.211648
Germany (both parents)	7600	-4.31057	0.211648
Germany (both parents)	7786	-4.31057	0.211648
Germany (both parents)	7791	-4.31057	0.211648
Germany (both parents)	3404	-4.31057	0.209643
Germany (both parents)	5608	-4.31057	0.209643
Germany (both parents)	5814	-4.31057	0.209643
Germany (both parents)	5824	-4.31057	0.209643
Germany (both parents)	5938	-4.31057	0.209643
Germany (both parents)	5968	-4.31057	0.209643
Germany (both parents)	6094	-4.31057	0.209643
Germany (both parents)	6321	-4.31057	0.209643
Germany (both parents)	6329	-4.31057	0.209643
Germany (both parents)	6634	-4.31057	0.209643
Germany (both parents)	6726	-4.31057	0.209643
Germany (both parents)	7119	-4.31057	0.209643
Germany (both parents)	7121	-4.31057	0.209643
Germany (both parents)	7126	-4.31057	0.209643
Germany (both parents)	7141	-4.31057	0.209643
Germany (both parents)	7143	-4.31057	0.209643
Germany (both parents)	7144	-4.31057	0.209643
Germany (both parents)	7145	-4.31057	0.209643
Germany (both parents)	7154	-4.31057	0.209643
Germany (both parents)	7294	-4.31057	0.209643
Germany (both parents)	7526	-4.31057	0.209643
Germany (both parents)	7548	-4.31057	0.209643
Germany (both parents)	7549	-4.31057	0.209643
Germany (both parents)	7559	-4.31057	0.209643
Germany (both parents)	7560	-4.31057	0.209643
Germany (both parents)	7740	-4.31057	0.209643
Germany (both parents)	7778	-4.31057	0.209643
Germany (both parents)	7871	-4.31057	0.209643
Germany (both parents)	7874	-4.31057	0.209643
Germany (both parents)	7887	-4.31057	0.209643
Germany (both parents)	8052	-4.31057	0.209643
Germany (both parents)	8136	-4.31057	0.209643
Germany (both parents)	8140	-4.31057	0.209643
Germany (both parents)	8142	-4.31057	0.209643
Germany (both parents)	8143	-4.31057	0.209643
Germany (both parents)	8236	-4.31057	0.209643
Germany (both parents)	2978	-4.31057	0.207777
Germany (both parents)	3210	-4.31057	0.207777
Germany (both parents)	3402	-4.31057	0.207777
Germany (both parents)	3406	-4.31057	0.207777
Germany (both parents)	3411	-4.31057	0.207777
Germany (both parents)	3413	-4.31057	0.207777
Germany (both parents)	3414	-4.31057	0.207777
Germany (both parents)	5624	-4.31057	0.207777
Germany (both parents)	5969	-4.31057	0.207777
Germany (both parents)	6099	-4.31057	0.207777
Germany (both parents)	6100	-4.31057	0.207777
Germany (both parents)	6101	-4.31057	0.207777
Germany (both parents)	6275	-4.31057	0.207777
Germany (both parents)	6305	-4.31057	0.207777
Germany (both parents)	6318	-4.31057	0.207777
Germany (both parents)	6322	-4.31057	0.207777
Germany (both parents)	6323	-4.31057	0.207777
Germany (both parents)	6331	-4.31057	0.207777
Germany (both parents)	6332	-4.31057	0.207777
Germany (both parents)	6444	-4.31057	0.207777
Germany (both parents)	6637	-4.31057	0.207777
Germany (both parents)	6639	-4.31057	0.207777
Germany (both parents)	7140	-4.31057	0.207777
Germany (both parents)	7171	-4.31057	0.207777
Germany (both parents)	7297	-4.31057	0.207777
Germany (both parents)	7298	-4.31057	0.207777
Germany (both parents)	7464	-4.31057	0.207777
Germany (both parents)	7716	-4.31057	0.207777
Germany (both parents)	7779	-4.31057	0.207777
Germany (both parents)	7793	-4.31057	0.207777
Germany (both parents)	7795	-4.31057	0.207777
Germany (both parents)	7803	-4.31057	0.207777
Germany (both parents)	7877	-4.31057	0.207777
Germany (both parents)	8099	-4.31057	0.207777
Germany (both parents)	8124	-4.31057	0.207777
Germany (both parents)	8125	-4.31057	0.207777
Germany (both parents)	8147	-4.31057	0.207777
Germany (both parents)	8226	-4.31057	0.207777
Germany (both parents)	8239	-4.31057	0.207777
Germany (both parents)	8245	-4.31057	0.207777
Germany (both parents)	2994	-4.31057	0.206046
Germany (both parents)	3388	-4.31057	0.206046
Germany (both parents)	3400	-4.31057	0.206046
Germany (both parents)	4305	-4.31057	0.206046
Germany (both parents)	4345	-4.31057	0.206046
Germany (both parents)	5609	-4.31057	0.206046
Germany (both parents)	5887	-4.31057	0.206046
Germany (both parents)	5958	-4.31057	0.206046
Germany (both parents)	6106	-4.31057	0.206046
Germany (both parents)	6107	-4.31057	0.206046
Germany (both parents)	6311	-4.31057	0.206046
Germany (both parents)	6335	-4.31057	0.206046
Germany (both parents)	6336	-4.31057	0.206046
Germany (both parents)	6447	-4.31057	0.206046
Germany (both parents)	6448	-4.31057	0.206046
Germany (both parents)	6641	-4.31057	0.206046
Germany (both parents)	7055	-4.31057	0.206046
Germany (both parents)	7300	-4.31057	0.206046
Germany (both parents)	7301	-4.31057	0.206046
Germany (both parents)	7303	-4.31057	0.206046
Germany (both parents)	7308	-4.31057	0.206046
Germany (both parents)	7309	-4.31057	0.206046
Germany (both parents)	7550	-4.31057	0.206046
Germany (both parents)	7571	-4.31057	0.206046
Germany (both parents)	7592	-4.31057	0.206046
Germany (both parents)	7593	-4.31057	0.206046
Germany (both parents)	7789	-4.31057	0.206046
Germany (both parents)	7802	-4.31057	0.206046
Germany (both parents)	7879	-4.31057	0.206046
Germany (both parents)	7881	-4.31057	0.206046
Germany (both parents)	7882	-4.31057	0.206046
Germany (both parents)	7883	-4.31057	0.206046
Germany (both parents)	7885	-4.31057	0.206046
Germany (both parents)	8057	-4.31057	0.206046
Germany (both parents)	8145	-4.31057	0.206046
Germany (both parents)	8146	-4.31057	0.206046
Germany (both parents)	8242	-4.31057	0.206046
Germany (both parents)	8244	-4.31057	0.206046
Germany (both parents)	3380	-4.31057	0.204449
Germany (both parents)	3390	-4.31057	0.204449
Germany (both parents)	3403	-4.31057	0.204449
Germany (both parents)	3407	-4.31057	0.204449
Germany (both parents)	3962	-4.31057	0.204449
Germany (both parents)	4298	-4.31057	0.204449
Germany (both parents)	4299	-4.31057	0.204449
Germany (both parents)	4317	-4.31057	0.204449
Germany (both parents)	5625	-4.31057	0.204449
Germany (both parents)	5973	-4.31057	0.204449
Germany (both parents)	6109	-4.31057	0.204449
Germany (both parents)	6338	-4.31057	0.204449
Germany (both parents)	6341	-4.31057	0.204449
Germany (both parents)	6345	-4.31057	0.204449
Germany (both parents)	6450	-4.31057	0.204449
Germany (both parents)	6741	-4.31057	0.204449
Germany (both parents)	6744	-4.31057	0.204449
Germany (both parents)	7051	-4.31057	0.204449
Germany (both parents)	7117	-4.31057	0.204449
Germany (both parents)	7124	-4.31057	0.204449
Germany (both parents)	7125	-4.31057	0.204449
Germany (both parents)	7170	-4.31057	0.204449
Germany (both parents)	7591	-4.31057	0.204449
Germany (both parents)	7594	-4.31057	0.204449
Germany (both parents)	7596	-4.31057	0.204449
Germany (both parents)	7734	-4.31057	0.204449
Germany (both parents)	7894	-4.31057	0.204449
Germany (both parents)	8247	-4.31057	0.204449
Germany (both parents)	8248	-4.31057	0.204449
Germany (both parents)	8250	-4.31057	0.204449
Germany (both parents)	3389	-4.31057	0.202984
Germany (both parents)	3391	-4.31057	0.202984
Germany (both parents)	3963	-4.31057	0.202984
Germany (both parents)	4322	-4.31057	0.202984
Germany (both parents)	4323	-4.31057	0.202984
Germany (both parents)	4324	-4.31057	0.202984
Germany (both parents)	4325	-4.31057	0.202984
Germany (both parents)	4327	-4.31057	0.202984
Germany (both parents)	6115	-4.31057	0.202984
Germany (both parents)	6249	-4.31057	0.202984
Germany (both parents)	7139	-4.31057	0.202984
Germany (both parents)	7150	-4.31057	0.202984
Germany (both parents)	7169	-4.31057	0.202984
Germany (both parents)	7313	-4.31057	0.202984
Germany (both parents)	7315	-4.31057	0.202984
Germany (both parents)	7318	-4.31057	0.202984
Germany (both parents)	7319	-4.31057	0.202984
Germany (both parents)	7320	-4.31057	0.202984
Germany (both parents)	7321	-4.31057	0.202984
Germany (both parents)	7322	-4.31057	0.202984
Germany (both parents)	7323	-4.31057	0.202984
Germany (both parents)	7325	-4.31057	0.202984
Germany (both parents)	7558	-4.31057	0.202984
Germany (both parents)	7590	-4.31057	0.202984
Germany (both parents)	7725	-4.31057	0.202984
Germany (both parents)	3428	-4.31057	0.201648
Germany (both parents)	4357	-4.31057	0.200439
Germany (both parents)	3163	-4.31057	0.199351
Germany (both parents)	3187	-4.31057	0.199351
Germany (both parents)	3190	-4.31057	0.199351
Germany (both parents)	3191	-4.31057	0.199351
Germany (both parents)	3198	-4.31057	0.199351
Germany (both parents)	4329	-4.31057	0.199351
Germany (both parents)	4355	-4.31057	0.199351
Germany (both parents)	5610	-4.31057	0.199351
Germany (both parents)	6119	-4.31057	0.199351
Germany (both parents)	6120	-4.31057	0.199351
Germany (both parents)	6122	-4.31057	0.199351
Germany (both parents)	6124	-4.31057	0.199351
Germany (both parents)	6125	-4.31057	0.199351
Germany (both parents)	6320	-4.31057	0.199351
Germany (both parents)	6324	-4.31057	0.199351
Germany (both parents)	6330	-4.31057	0.199351
Germany (both parents)	6343	-4.31057	0.199351
Germany (both parents)	6351	-4.31057	0.199351
Germany (both parents)	6352	-4.31057	0.199351
Germany (both parents)	6353	-4.31057	0.199351
Germany (both parents)	6354	-4.31057	0.199351
Germany (both parents)	6368	-4.31057	0.199351
Germany (both parents)	6370	-4.31057	0.199351
Germany (both parents)	6371	-4.31057	0.199351
Germany (both parents)	6372	-4.31057	0.199351
Germany (both parents)	6760	-4.31057	0.199351
Germany (both parents)	6762	-4.31057	0.199351
Germany (both parents)	6765	-4.31057	0.199351
Germany (both parents)	6770	-4.31057	0.199351
Germany (both parents)	6771	-4.31057	0.199351
Germany (both parents)	7123	-4.31057	0.199351
Germany (both parents)	7137	-4.31057	0.199351
Germany (both parents)	7138	-4.31057	0.199351
Germany (both parents)	7149	-4.31057	0.199351
Germany (both parents)	7156	-4.31057	0.199351
Germany (both parents)	7316	-4.31057	0.199351
Germany (both parents)	7326	-4.31057	0.199351
Germany (both parents)	7328	-4.31057	0.199351
Germany (both parents)	7329	-4.31057	0.199351
Germany (both parents)	7330	-4.31057	0.199351
Germany (both parents)	7331	-4.31057	0.199351
Germany (both parents)	7555	-4.31057	0.199351
Germany (both parents)	7556	-4.31057	0.199351
Germany (both parents)	7889	-4.31057	0.199351
Germany (both parents)	8144	-4.31057	0.199351
Germany (both parents)	8259	-4.31057	0.199351
Germany (both parents)	3182	-4.31057	0.198382
Germany (both parents)	3183	-4.31057	0.198382
Germany (both parents)	3384	-4.31057	0.198382
Germany (both parents)	3408	-4.31057	0.198382
Germany (both parents)	3966	-4.31057	0.198382
Germany (both parents)	4331	-4.31057	0.198382
Germany (both parents)	5628	-4.31057	0.198382
Germany (both parents)	5631	-4.31057	0.198382
Germany (both parents)	5632	-4.31057	0.198382
Germany (both parents)	6126	-4.31057	0.198382
Germany (both parents)	6127	-4.31057	0.198382
Germany (both parents)	6128	-4.31057	0.198382
Germany (both parents)	6130	-4.31057	0.198382
Germany (both parents)	6131	-4.31057	0.198382
Germany (both parents)	6132	-4.31057	0.198382
Germany (both parents)	6133	-4.31057	0.198382
Germany (both parents)	6134	-4.31057	0.198382
Germany (both parents)	6135	-4.31057	0.198382
Germany (both parents)	6137	-4.31057	0.198382
Germany (both parents)	6282	-4.31057	0.198382
Germany (both parents)	6310	-4.31057	0.198382
Germany (both parents)	6367	-4.31057	0.198382
Germany (both parents)	6369	-4.31057	0.198382
Germany (both parents)	6454	-4.31057	0.198382
Germany (both parents)	6456	-4.31057	0.198382
Germany (both parents)	6791	-4.31057	0.198382
Germany (both parents)	6793	-4.31057	0.198382
Germany (both parents)	6811	-4.31057	0.198382
Germany (both parents)	7157	-4.31057	0.198382
Germany (both parents)	7161	-4.31057	0.198382
Germany (both parents)	7336	-4.31057	0.198382
Germany (both parents)	7345	-4.31057	0.198382
Germany (both parents)	7890	-4.31057	0.198382
Germany (both parents)	7897	-4.31057	0.198382
Germany (both parents)	7901	-4.31057	0.198382
Germany (both parents)	7905	-4.31057	0.198382
Germany (both parents)	8116	-4.31057	0.198382
Germany (both parents)	8121	-4.31057	0.198382
Germany (both parents)	8129	-4.31057	0.198382
Germany (both parents)	8255	-4.31057	0.198382
Germany (both parents)	3162	-4.31057	0.197524
Germany (both parents)	3165	-4.31057	0.197524
Germany (both parents)	3379	-4.31057	0.197524
Germany (both parents)	3973	-4.31057	0.197524
Germany (both parents)	4007	-4.31057	0.197524
Germany (both parents)	4333	-4.31057	0.197524
Germany (both parents)	5633	-4.31057	0.197524
Germany (both parents)	5634	-4.31057	0.197524
Germany (both parents)	6138	-4.31057	0.197524
Germany (both parents)	6139	-4.31057	0.197524
Germany (both parents)	6140	-4.31057	0.197524
Germany (both parents)	6142	-4.31057	0.197524
Germany (both parents)	6143	-4.31057	0.197524
Germany (both parents)	6144	-4.31057	0.197524
Germany (both parents)	6357	-4.31057	0.197524
Germany (both parents)	6358	-4.31057	0.197524
Germany (both parents)	6364	-4.31057	0.197524
Germany (both parents)	6365	-4.31057	0.197524
Germany (both parents)	6457	-4.31057	0.197524
Germany (both parents)	6786	-4.31057	0.197524
Germany (both parents)	6790	-4.31057	0.197524
Germany (both parents)	6810	-4.31057	0.197524
Germany (both parents)	7091	-4.31057	0.197524
Germany (both parents)	7333	-4.31057	0.197524
Germany (both parents)	7334	-4.31057	0.197524
Germany (both parents)	7335	-4.31057	0.197524
Germany (both parents)	7337	-4.31057	0.197524
Germany (both parents)	7338	-4.31057	0.197524
Germany (both parents)	7339	-4.31057	0.197524
Germany (both parents)	7341	-4.31057	0.197524
Germany (both parents)	7342	-4.31057	0.197524
Germany (both parents)	7344	-4.31057	0.197524
Germany (both parents)	7612	-4.31057	0.197524
Germany (both parents)	7798	-4.31057	0.197524
Germany (both parents)	7898	-4.31057	0.197524
Germany (both parents)	7902	-4.31057	0.197524
Germany (both parents)	7909	-4.31057	0.197524
Germany (both parents)	8105	-4.31057	0.197524
Germany (both parents)	8119	-4.31057	0.197524
Germany (both parents)	8120	-4.31057	0.197524
Germany (both parents)	8257	-4.31057	0.197524
Germany (both parents)	2985	-4.31057	0.196772
Germany (both parents)	3175	-4.31057	0.196772
Germany (both parents)	3186	-4.31057	0.196772
Germany (both parents)	4001	-4.31057	0.196772
Germany (both parents)	4334	-4.31057	0.196772
Germany (both parents)	4338	-4.31057	0.196772
Germany (both parents)	4341	-4.31057	0.196772
Germany (both parents)	4344	-4.31057	0.196772
Germany (both parents)	4347	-4.31057	0.196772
Germany (both parents)	4348	-4.31057	0.196772
Germany (both parents)	5635	-4.31057	0.196772
Germany (both parents)	6147	-4.31057	0.196772
Germany (both parents)	6150	-4.31057	0.196772
Germany (both parents)	6151	-4.31057	0.196772
Germany (both parents)	6153	-4.31057	0.196772
Germany (both parents)	6154	-4.31057	0.196772
Germany (both parents)	6155	-4.31057	0.196772
Germany (both parents)	6281	-4.31057	0.196772
Germany (both parents)	6328	-4.31057	0.196772
Germany (both parents)	6350	-4.31057	0.196772
Germany (both parents)	6362	-4.31057	0.196772
Germany (both parents)	6363	-4.31057	0.196772
Germany (both parents)	6366	-4.31057	0.196772
Germany (both parents)	6395	-4.31057	0.196772
Germany (both parents)	6397	-4.31057	0.196772
Germany (both parents)	6398	-4.31057	0.196772
Germany (both parents)	6399	-4.31057	0.196772
Germany (both parents)	6759	-4.31057	0.196772
Germany (both parents)	6803	-4.31057	0.196772
Germany (both parents)	6812	-4.31057	0.196772
Germany (both parents)	6815	-4.31057	0.196772
Germany (both parents)	7136	-4.31057	0.196772
Germany (both parents)	7346	-4.31057	0.196772
Germany (both parents)	7348	-4.31057	0.196772
Germany (both parents)	3164	-4.31057	0.196119
Germany (both parents)	4002	-4.31057	0.196119
Germany (both parents)	4003	-4.31057	0.196119
Germany (both parents)	4315	-4.31057	0.196119
Germany (both parents)	4318	-4.31057	0.196119
Germany (both parents)	4349	-4.31057	0.196119
Germany (both parents)	5636	-4.31057	0.196119
Germany (both parents)	5637	-4.31057	0.196119
Germany (both parents)	6156	-4.31057	0.196119
Germany (both parents)	6157	-4.31057	0.196119
Germany (both parents)	6326	-4.31057	0.196119
Germany (both parents)	6462	-4.31057	0.196119
Germany (both parents)	6647	-4.31057	0.196119
Germany (both parents)	7094	-4.31057	0.196119
Germany (both parents)	7351	-4.31057	0.196119
Germany (both parents)	7352	-4.31057	0.196119
Germany (both parents)	7353	-4.31057	0.196119
Germany (both parents)	7354	-4.31057	0.196119
Germany (both parents)	7355	-4.31057	0.196119
Germany (both parents)	7356	-4.31057	0.196119
Germany (both parents)	6285	-4.31057	0.195557
Germany (both parents)	7327	-4.31057	0.195557
Germany (both parents)	8238	-4.31057	0.195557
Germany (both parents)	4351	-4.31057	0.195077
Germany (both parents)	4353	-4.31057	0.195077
Germany (both parents)	4354	-4.31057	0.195077
Germany (both parents)	7357	-4.31057	0.195077
Germany (both parents)	789	-4.31057	0.19467
Germany (both parents)	790	-4.31057	0.19467
Germany (both parents)	791	-4.31057	0.19467
Germany (both parents)	792	-4.31057	0.19467
Germany (both parents)	794	-4.31057	0.19467
Germany (both parents)	798	-4.31057	0.19467
Germany (both parents)	799	-4.31057	0.19467
Germany (both parents)	2984	-4.31057	0.19467
Germany (both parents)	3160	-4.31057	0.19467
Germany (both parents)	3168	-4.31057	0.19467
Germany (both parents)	3382	-4.31057	0.19467
Germany (both parents)	3399	-4.31057	0.19467
Germany (both parents)	3433	-4.31057	0.19467
Germany (both parents)	3990	-4.31057	0.19467
Germany (both parents)	3991	-4.31057	0.19467
Germany (both parents)	3992	-4.31057	0.19467
Germany (both parents)	3993	-4.31057	0.19467
Germany (both parents)	4005	-4.31057	0.19467
Germany (both parents)	4006	-4.31057	0.19467
Germany (both parents)	4360	-4.31057	0.19467
Germany (both parents)	5885	-4.31057	0.19467
Germany (both parents)	6160	-4.31057	0.19467
Germany (both parents)	6294	-4.31057	0.19467
Germany (both parents)	6325	-4.31057	0.19467
Germany (both parents)	6359	-4.31057	0.19467
Germany (both parents)	6392	-4.31057	0.19467
Germany (both parents)	6393	-4.31057	0.19467
Germany (both parents)	6394	-4.31057	0.19467
Germany (both parents)	6400	-4.31057	0.19467
Germany (both parents)	6693	-4.31057	0.19467
Germany (both parents)	6694	-4.31057	0.19467
Germany (both parents)	6739	-4.31057	0.19467
Germany (both parents)	7088	-4.31057	0.19467
Germany (both parents)	7175	-4.31057	0.19467
Germany (both parents)	7177	-4.31057	0.19467
Germany (both parents)	7178	-4.31057	0.19467
Germany (both parents)	7179	-4.31057	0.19467
Germany (both parents)	7197	-4.31057	0.19467
Germany (both parents)	7527	-4.31057	0.19467
Germany (both parents)	7528	-4.31057	0.19467
Germany (both parents)	7610	-4.31057	0.19467
Germany (both parents)	7912	-4.31057	0.19467
Germany (both parents)	7914	-4.31057	0.19467
Germany (both parents)	7924	-4.31057	0.19467
Germany (both parents)	8260	-4.31057	0.19467
Germany (both parents)	781	-4.31057	0.194327
Germany (both parents)	793	-4.31057	0.194327
Germany (both parents)	795	-4.31057	0.194327
Germany (both parents)	3860	-4.31057	0.194327
Germany (both parents)	3985	-4.31057	0.194327
Germany (both parents)	3987	-4.31057	0.194327
Germany (both parents)	4004	-4.31057	0.194327
Germany (both parents)	4363	-4.31057	0.194327
Germany (both parents)	4364	-4.31057	0.194327
Germany (both parents)	4365	-4.31057	0.194327
Germany (both parents)	4368	-4.31057	0.194327
Germany (both parents)	5638	-4.31057	0.194327
Germany (both parents)	6164	-4.31057	0.194327
Germany (both parents)	6165	-4.31057	0.194327
Germany (both parents)	6166	-4.31057	0.194327
Germany (both parents)	6340	-4.31057	0.194327
Germany (both parents)	6342	-4.31057	0.194327
Germany (both parents)	6463	-4.31057	0.194327
Germany (both parents)	6691	-4.31057	0.194327
Germany (both parents)	7116	-4.31057	0.194327
Germany (both parents)	7188	-4.31057	0.194327
Germany (both parents)	7191	-4.31057	0.194327
Germany (both parents)	7529	-4.31057	0.194327
Germany (both parents)	7910	-4.31057	0.194327
Germany (both parents)	7911	-4.31057	0.194327
Germany (both parents)	7917	-4.31057	0.194327
Germany (both parents)	7925	-4.31057	0.194327
Germany (both parents)	8268	-4.31057	0.194327
Germany (both parents)	3024	-4.31057	0.194038
Germany (both parents)	3166	-4.31057	0.194038
Germany (both parents)	3427	-4.31057	0.194038
Germany (both parents)	3432	-4.31057	0.194038
Germany (both parents)	3982	-4.31057	0.194038
Germany (both parents)	3983	-4.31057	0.194038
Germany (both parents)	3995	-4.31057	0.194038
Germany (both parents)	3996	-4.31057	0.194038
Germany (both parents)	3997	-4.31057	0.194038
Germany (both parents)	3998	-4.31057	0.194038
Germany (both parents)	3999	-4.31057	0.194038
Germany (both parents)	4336	-4.31057	0.194038
Germany (both parents)	6169	-4.31057	0.194038
Germany (both parents)	6171	-4.31057	0.194038
Germany (both parents)	6173	-4.31057	0.194038
Germany (both parents)	6175	-4.31057	0.194038
Germany (both parents)	6176	-4.31057	0.194038
Germany (both parents)	6177	-4.31057	0.194038
Germany (both parents)	6182	-4.31057	0.194038
Germany (both parents)	6183	-4.31057	0.194038
Germany (both parents)	6270	-4.31057	0.194038
Germany (both parents)	6785	-4.31057	0.194038
Germany (both parents)	7115	-4.31057	0.194038
Germany (both parents)	7203	-4.31057	0.194038
Germany (both parents)	7361	-4.31057	0.194038
Germany (both parents)	7364	-4.31057	0.194038
Germany (both parents)	7491	-4.31057	0.194038
Germany (both parents)	7619	-4.31057	0.194038
Germany (both parents)	7920	-4.31057	0.194038
Germany (both parents)	7921	-4.31057	0.194038
Germany (both parents)	7922	-4.31057	0.194038
Germany (both parents)	7923	-4.31057	0.194038
Germany (both parents)	8122	-4.31057	0.194038
Germany (both parents)	8274	-4.31057	0.194038
Germany (both parents)	775	-4.31057	0.193795
Germany (both parents)	782	-4.31057	0.193795
Germany (both parents)	784	-4.31057	0.193795
Germany (both parents)	785	-4.31057	0.193795
Germany (both parents)	796	-4.31057	0.193795
Germany (both parents)	1603	-4.31057	0.193795
Germany (both parents)	3025	-4.31057	0.193795
Germany (both parents)	3181	-4.31057	0.193795
Germany (both parents)	3189	-4.31057	0.193795
Germany (both parents)	3386	-4.31057	0.193795
Germany (both parents)	4319	-4.31057	0.193795
Germany (both parents)	4372	-4.31057	0.193795
Germany (both parents)	4386	-4.31057	0.193795
Germany (both parents)	4387	-4.31057	0.193795
Germany (both parents)	5640	-4.31057	0.193795
Germany (both parents)	5643	-4.31057	0.193795
Germany (both parents)	6178	-4.31057	0.193795
Germany (both parents)	6179	-4.31057	0.193795
Germany (both parents)	6180	-4.31057	0.193795
Germany (both parents)	6185	-4.31057	0.193795
Germany (both parents)	6389	-4.31057	0.193795
Germany (both parents)	6742	-4.31057	0.193795
Germany (both parents)	6788	-4.31057	0.193795
Germany (both parents)	6818	-4.31057	0.193795
Germany (both parents)	7204	-4.31057	0.193795
Germany (both parents)	7207	-4.31057	0.193795
Germany (both parents)	7371	-4.31057	0.193795
Germany (both parents)	7617	-4.31057	0.193795
Germany (both parents)	7919	-4.31057	0.193795
Germany (both parents)	8264	-4.31057	0.193795
Germany (both parents)	8266	-4.31057	0.193795
Germany (both parents)	8269	-4.31057	0.193795
Germany (both parents)	8270	-4.31057	0.193795
Germany (both parents)	783	-4.31057	0.19359
Germany (both parents)	797	-4.31057	0.19359
Germany (both parents)	1857	-4.31057	0.19359
Germany (both parents)	1859	-4.31057	0.19359
Germany (both parents)	3155	-4.31057	0.19359
Germany (both parents)	3395	-4.31057	0.19359
Germany (both parents)	3412	-4.31057	0.19359
Germany (both parents)	3429	-4.31057	0.19359
Germany (both parents)	4389	-4.31057	0.19359
Germany (both parents)	6387	-4.31057	0.19359
Germany (both parents)	6466	-4.31057	0.19359
Germany (both parents)	7183	-4.31057	0.19359
Germany (both parents)	7368	-4.31057	0.19359
Germany (both parents)	7369	-4.31057	0.19359
Germany (both parents)	7607	-4.31057	0.19359
Germany (both parents)	8272	-4.31057	0.19359
Germany (both parents)	3176	-4.31057	0.19342
Germany (both parents)	4393	-4.31057	0.193285
Germany (both parents)	6468	-4.31057	0.193285
Germany (both parents)	179	-4.31057	0.193186
Germany (both parents)	776	-4.31057	0.193186
Germany (both parents)	777	-4.31057	0.193186
Germany (both parents)	778	-4.31057	0.193186
Germany (both parents)	780	-4.31057	0.193186
Germany (both parents)	786	-4.31057	0.193186
Germany (both parents)	787	-4.31057	0.193186
Germany (both parents)	1486	-4.31057	0.193186
Germany (both parents)	1844	-4.31057	0.193186
Germany (both parents)	3026	-4.31057	0.193186
Germany (both parents)	3306	-4.31057	0.193186
Germany (both parents)	3423	-4.31057	0.193186
Germany (both parents)	4390	-4.31057	0.193186
Germany (both parents)	4391	-4.31057	0.193186
Germany (both parents)	4394	-4.31057	0.193186
Germany (both parents)	4403	-4.31057	0.193186
Germany (both parents)	6186	-4.31057	0.193186
Germany (both parents)	6187	-4.31057	0.193186
Germany (both parents)	6188	-4.31057	0.193186
Germany (both parents)	6189	-4.31057	0.193186
Germany (both parents)	6190	-4.31057	0.193186
Germany (both parents)	6381	-4.31057	0.193186
Germany (both parents)	6383	-4.31057	0.193186
Germany (both parents)	6401	-4.31057	0.193186
Germany (both parents)	6402	-4.31057	0.193186
Germany (both parents)	6403	-4.31057	0.193186
Germany (both parents)	6404	-4.31057	0.193186
Germany (both parents)	6405	-4.31057	0.193186
Germany (both parents)	6787	-4.31057	0.193186
Germany (both parents)	6801	-4.31057	0.193186
Germany (both parents)	6802	-4.31057	0.193186
Germany (both parents)	6968	-4.31057	0.193186
Germany (both parents)	7135	-4.31057	0.193186
Germany (both parents)	7184	-4.31057	0.193186
Germany (both parents)	7185	-4.31057	0.193186
Germany (both parents)	7186	-4.31057	0.193186
Germany (both parents)	7372	-4.31057	0.193186
Germany (both parents)	7374	-4.31057	0.193186
Germany (both parents)	7928	-4.31057	0.193186
Germany (both parents)	7929	-4.31057	0.193186
Germany (both parents)	7930	-4.31057	0.193186
Germany (both parents)	8276	-4.31057	0.193186
Germany (both parents)	177	-4.31057	0.19312
Germany (both parents)	178	-4.31057	0.19312
Germany (both parents)	1481	-4.31057	0.19312
Germany (both parents)	1854	-4.31057	0.19312
Germany (both parents)	1862	-4.31057	0.19312
Germany (both parents)	2979	-4.31057	0.19312
Germany (both parents)	3392	-4.31057	0.19312
Germany (both parents)	3659	-4.31057	0.19312
Germany (both parents)	3979	-4.31057	0.19312
Germany (both parents)	3984	-4.31057	0.19312
Germany (both parents)	5613	-4.31057	0.19312
Germany (both parents)	6193	-4.31057	0.19312
Germany (both parents)	6284	-4.31057	0.19312
Germany (both parents)	6406	-4.31057	0.19312
Germany (both parents)	6411	-4.31057	0.19312
Germany (both parents)	6412	-4.31057	0.19312
Germany (both parents)	6413	-4.31057	0.19312
Germany (both parents)	6470	-4.31057	0.19312
Germany (both parents)	6472	-4.31057	0.19312
Germany (both parents)	6716	-4.31057	0.19312
Germany (both parents)	6872	-4.31057	0.19312
Germany (both parents)	7187	-4.31057	0.19312
Germany (both parents)	7378	-4.31057	0.19312
Germany (both parents)	7932	-4.31057	0.19312
Germany (both parents)	7934	-4.31057	0.19312
Germany (both parents)	7937	-4.31057	0.19312
Germany (both parents)	7938	-4.31057	0.19312
Germany (both parents)	8281	-4.31057	0.19312
Germany (both parents)	181	-4.31057	0.19309
Germany (both parents)	830	-4.31057	0.19309
Germany (both parents)	831	-4.31057	0.19309
Germany (both parents)	1482	-4.31057	0.19309
Germany (both parents)	1602	-4.31057	0.19309
Germany (both parents)	1858	-4.31057	0.19309
Germany (both parents)	3010	-4.31057	0.19309
Germany (both parents)	3169	-4.31057	0.19309
Germany (both parents)	3974	-4.31057	0.19309
Germany (both parents)	3981	-4.31057	0.19309
Germany (both parents)	4017	-4.31057	0.19309
Germany (both parents)	4377	-4.31057	0.19309
Germany (both parents)	6339	-4.31057	0.19309
Germany (both parents)	6414	-4.31057	0.19309
Germany (both parents)	6797	-4.31057	0.19309
Germany (both parents)	6825	-4.31057	0.19309
Germany (both parents)	6829	-4.31057	0.19309
Germany (both parents)	7376	-4.31057	0.19309
Germany (both parents)	7377	-4.31057	0.19309
Germany (both parents)	7379	-4.31057	0.19309
Germany (both parents)	7380	-4.31057	0.19309
Germany (both parents)	7479	-4.31057	0.19309
Germany (both parents)	7942	-4.31057	0.19309
Germany (both parents)	7943	-4.31057	0.19309
Germany (both parents)	7945	-4.31057	0.19309
Germany (both parents)	8101	-4.31057	0.19309
Germany (both parents)	8278	-4.31057	0.19309
Germany (both parents)	8279	-4.31057	0.19309
Germany (both parents)	8283	-4.31057	0.19309
Germany (both parents)	187	-4.31057	0.193093
Germany (both parents)	188	-4.31057	0.193093
Germany (both parents)	824	-4.31057	0.193093
Germany (both parents)	828	-4.31057	0.193093
Germany (both parents)	829	-4.31057	0.193093
Germany (both parents)	1474	-4.31057	0.193093
Germany (both parents)	1475	-4.31057	0.193093
Germany (both parents)	1480	-4.31057	0.193093
Germany (both parents)	1853	-4.31057	0.193093
Germany (both parents)	1855	-4.31057	0.193093
Germany (both parents)	1856	-4.31057	0.193093
Germany (both parents)	3011	-4.31057	0.193093
Germany (both parents)	3013	-4.31057	0.193093
Germany (both parents)	3410	-4.31057	0.193093
Germany (both parents)	3417	-4.31057	0.193093
Germany (both parents)	4018	-4.31057	0.193093
Germany (both parents)	4019	-4.31057	0.193093
Germany (both parents)	4378	-4.31057	0.193093
Germany (both parents)	6408	-4.31057	0.193093
Germany (both parents)	6409	-4.31057	0.193093
Germany (both parents)	6775	-4.31057	0.193093
Germany (both parents)	6824	-4.31057	0.193093
Germany (both parents)	7382	-4.31057	0.193093
Germany (both parents)	7949	-4.31057	0.193093
Germany (both parents)	8282	-4.31057	0.193093
Germany (both parents)	8287	-4.31057	0.193093
Germany (both parents)	185	-4.31057	0.19313
Germany (both parents)	840	-4.31057	0.19313
Germany (both parents)	1849	-4.31057	0.19313
Germany (both parents)	1850	-4.31057	0.19313
Germany (both parents)	1866	-4.31057	0.19313
Germany (both parents)	3157	-4.31057	0.19313
Germany (both parents)	3192	-4.31057	0.19313
Germany (both parents)	4021	-4.31057	0.19313
Germany (both parents)	4309	-4.31057	0.19313
Germany (both parents)	5615	-4.31057	0.19313
Germany (both parents)	6748	-4.31057	0.19313
Germany (both parents)	6749	-4.31057	0.19313
Germany (both parents)	6783	-4.31057	0.19313
Germany (both parents)	6805	-4.31057	0.19313
Germany (both parents)	6817	-4.31057	0.19313
Germany (both parents)	6821	-4.31057	0.19313
Germany (both parents)	6954	-4.31057	0.19313
Germany (both parents)	7211	-4.31057	0.19313
Germany (both parents)	7381	-4.31057	0.19313
Germany (both parents)	7383	-4.31057	0.19313
Germany (both parents)	7384	-4.31057	0.19313
Germany (both parents)	7385	-4.31057	0.19313
Germany (both parents)	4398	-4.31057	0.193198
Germany (both parents)	7950	-4.31057	0.193198
Germany (both parents)	4399	-4.31057	0.193295
Germany (both parents)	191	-4.31057	0.193418
Germany (both parents)	193	-4.31057	0.193418
Germany (both parents)	1863	-4.31057	0.193418
Germany (both parents)	1867	-4.31057	0.193418
Germany (both parents)	1868	-4.31057	0.193418
Germany (both parents)	3035	-4.31057	0.193418
Germany (both parents)	3036	-4.31057	0.193418
Germany (both parents)	3051	-4.31057	0.193418
Germany (both parents)	3052	-4.31057	0.193418
Germany (both parents)	3174	-4.31057	0.193418
Germany (both parents)	3195	-4.31057	0.193418
Germany (both parents)	3204	-4.31057	0.193418
Germany (both parents)	3393	-4.31057	0.193418
Germany (both parents)	3421	-4.31057	0.193418
Germany (both parents)	3601	-4.31057	0.193418
Germany (both parents)	6390	-4.31057	0.193418
Germany (both parents)	6819	-4.31057	0.193418
Germany (both parents)	7023	-4.31057	0.193418
Germany (both parents)	7606	-4.31057	0.193418
Germany (both parents)	7953	-4.31057	0.193418
Germany (both parents)	7962	-4.31057	0.193418
Germany (both parents)	194	-4.31057	0.193564
Germany (both parents)	196	-4.31057	0.193564
Germany (both parents)	197	-4.31057	0.193564
Germany (both parents)	198	-4.31057	0.193564
Germany (both parents)	1872	-4.31057	0.193564
Germany (both parents)	1888	-4.31057	0.193564
Germany (both parents)	1902	-4.31057	0.193564
Germany (both parents)	3009	-4.31057	0.193564
Germany (both parents)	3016	-4.31057	0.193564
Germany (both parents)	3152	-4.31057	0.193564
Germany (both parents)	3194	-4.31057	0.193564
Germany (both parents)	3976	-4.31057	0.193564
Germany (both parents)	3989	-4.31057	0.193564
Germany (both parents)	4008	-4.31057	0.193564
Germany (both parents)	4020	-4.31057	0.193564
Germany (both parents)	4024	-4.31057	0.193564
Germany (both parents)	4025	-4.31057	0.193564
Germany (both parents)	4407	-4.31057	0.193564
Germany (both parents)	6259	-4.31057	0.193564
Germany (both parents)	6768	-4.31057	0.193564
Germany (both parents)	7212	-4.31057	0.193564
Germany (both parents)	7388	-4.31057	0.193564
Germany (both parents)	7390	-4.31057	0.193564
Germany (both parents)	7958	-4.31057	0.193564
Germany (both parents)	7959	-4.31057	0.193564
Germany (both parents)	7960	-4.31057	0.193564
Germany (both parents)	7961	-4.31057	0.193564
Germany (both parents)	8106	-4.31057	0.193564
Germany (both parents)	8123	-4.31057	0.193564
Germany (both parents)	8286	-4.31057	0.193564
Germany (both parents)	199	-4.31057	0.193727
Germany (both parents)	200	-4.31057	0.193727
Germany (both parents)	204	-4.31057	0.193727
Germany (both parents)	205	-4.31057	0.193727
Germany (both parents)	1604	-4.31057	0.193727
Germany (both parents)	1883	-4.31057	0.193727
Germany (both parents)	3049	-4.31057	0.193727
Germany (both parents)	3050	-4.31057	0.193727
Germany (both parents)	3178	-4.31057	0.193727
Germany (both parents)	3180	-4.31057	0.193727
Germany (both parents)	3193	-4.31057	0.193727
Germany (both parents)	3200	-4.31057	0.193727
Germany (both parents)	4409	-4.31057	0.193727
Germany (both parents)	4410	-4.31057	0.193727
Germany (both parents)	4411	-4.31057	0.193727
Germany (both parents)	4462	-4.31057	0.193727
Germany (both parents)	6255	-4.31057	0.193727
Germany (both parents)	6475	-4.31057	0.193727
Germany (both parents)	6781	-4.31057	0.193727
Germany (both parents)	6820	-4.31057	0.193727
Germany (both parents)	7391	-4.31057	0.193727
Germany (both parents)	7392	-4.31057	0.193727
Germany (both parents)	7393	-4.31057	0.193727
Germany (both parents)	7395	-4.31057	0.193727
Germany (both parents)	7397	-4.31057	0.193727
Germany (both parents)	7398	-4.31057	0.193727
Germany (both parents)	7399	-4.31057	0.193727
Germany (both parents)	7400	-4.31057	0.193727
Germany (both parents)	7585	-4.31057	0.193727
Germany (both parents)	7965	-4.31057	0.193727
Germany (both parents)	206	-4.31057	0.193903
Germany (both parents)	207	-4.31057	0.193903
Germany (both parents)	208	-4.31057	0.193903
Germany (both parents)	209	-4.31057	0.193903
Germany (both parents)	211	-4.31057	0.193903
Germany (both parents)	212	-4.31057	0.193903
Germany (both parents)	808	-4.31057	0.193903
Germany (both parents)	825	-4.31057	0.193903
Germany (both parents)	826	-4.31057	0.193903
Germany (both parents)	827	-4.31057	0.193903
Germany (both parents)	1477	-4.31057	0.193903
Germany (both parents)	1882	-4.31057	0.193903
Germany (both parents)	1917	-4.31057	0.193903
Germany (both parents)	2977	-4.31057	0.193903
Germany (both parents)	3017	-4.31057	0.193903
Germany (both parents)	3158	-4.31057	0.193903
Germany (both parents)	3201	-4.31057	0.193903
Germany (both parents)	3217	-4.31057	0.193903
Germany (both parents)	3424	-4.31057	0.193903
Germany (both parents)	3980	-4.31057	0.193903
Germany (both parents)	4010	-4.31057	0.193903
Germany (both parents)	4301	-4.31057	0.193903
Germany (both parents)	4432	-4.31057	0.193903
Germany (both parents)	6740	-4.31057	0.193903
Germany (both parents)	6823	-4.31057	0.193903
Germany (both parents)	7694	-4.31057	0.193903
Germany (both parents)	7948	-4.31057	0.193903
Germany (both parents)	1869	-4.31057	0.194086
Germany (both parents)	1905	-4.31057	0.194086
Germany (both parents)	1906	-4.31057	0.194086
Germany (both parents)	3153	-4.31057	0.194086
Germany (both parents)	4463	-4.31057	0.194086
Germany (both parents)	6253	-4.31057	0.194086
Germany (both parents)	6953	-4.31057	0.194086
Germany (both parents)	7968	-4.31057	0.194086
Germany (both parents)	3418	-4.31057	0.19427
Germany (both parents)	3420	-4.31057	0.19427
Germany (both parents)	4469	-4.31057	0.19427
Germany (both parents)	4472	-4.31057	0.19445
Germany (both parents)	7583	-4.31057	0.19445
Germany (both parents)	214	-4.31057	0.194619
Germany (both parents)	822	-4.31057	0.194619
Germany (both parents)	823	-4.31057	0.194619
Germany (both parents)	1707	-4.31057	0.194619
Germany (both parents)	1916	-4.31057	0.194619
Germany (both parents)	1932	-4.31057	0.194619
Germany (both parents)	1942	-4.31057	0.194619
Germany (both parents)	1974	-4.31057	0.194619
Germany (both parents)	1975	-4.31057	0.194619
Germany (both parents)	1978	-4.31057	0.194619
Germany (both parents)	1979	-4.31057	0.194619
Germany (both parents)	1980	-4.31057	0.194619
Germany (both parents)	2993	-4.31057	0.194619
Germany (both parents)	3197	-4.31057	0.194619
Germany (both parents)	3434	-4.31057	0.194619
Germany (both parents)	4379	-4.31057	0.194619
Germany (both parents)	4424	-4.31057	0.194619
Germany (both parents)	4426	-4.31057	0.194619
Germany (both parents)	4427	-4.31057	0.194619
Germany (both parents)	4475	-4.31057	0.194619
Germany (both parents)	4477	-4.31057	0.194619
Germany (both parents)	4478	-4.31057	0.194619
Germany (both parents)	6415	-4.31057	0.194619
Germany (both parents)	7404	-4.31057	0.194619
Germany (both parents)	7405	-4.31057	0.194619
Germany (both parents)	7408	-4.31057	0.194619
Germany (both parents)	7966	-4.31057	0.194619
Germany (both parents)	7967	-4.31057	0.194619
Germany (both parents)	7971	-4.31057	0.194619
Germany (both parents)	8100	-4.31057	0.194619
Germany (both parents)	8112	-4.31057	0.194619
Germany (both parents)	8289	-4.31057	0.194619
Germany (both parents)	8290	-4.31057	0.194619
Germany (both parents)	8291	-4.31057	0.194619
Germany (both parents)	192	-4.31057	0.194772
Germany (both parents)	216	-4.31057	0.194772
Germany (both parents)	217	-4.31057	0.194772
Germany (both parents)	218	-4.31057	0.194772
Germany (both parents)	809	-4.31057	0.194772
Germany (both parents)	820	-4.31057	0.194772
Germany (both parents)	821	-4.31057	0.194772
Germany (both parents)	1300	-4.31057	0.194772
Germany (both parents)	1910	-4.31057	0.194772
Germany (both parents)	1911	-4.31057	0.194772
Germany (both parents)	1934	-4.31057	0.194772
Germany (both parents)	1935	-4.31057	0.194772
Germany (both parents)	1936	-4.31057	0.194772
Germany (both parents)	3218	-4.31057	0.194772
Germany (both parents)	3422	-4.31057	0.194772
Germany (both parents)	4306	-4.31057	0.194772
Germany (both parents)	4415	-4.31057	0.194772
Germany (both parents)	4464	-4.31057	0.194772
Germany (both parents)	6814	-4.31057	0.194772
Germany (both parents)	7414	-4.31057	0.194772
Germany (both parents)	220	-4.31057	0.194908
Germany (both parents)	221	-4.31057	0.194908
Germany (both parents)	222	-4.31057	0.194908
Germany (both parents)	223	-4.31057	0.194908
Germany (both parents)	224	-4.31057	0.194908
Germany (both parents)	1709	-4.31057	0.194908
Germany (both parents)	1915	-4.31057	0.194908
Germany (both parents)	1937	-4.31057	0.194908
Germany (both parents)	1981	-4.31057	0.194908
Germany (both parents)	3243	-4.31057	0.194908
Germany (both parents)	3266	-4.31057	0.194908
Germany (both parents)	4015	-4.31057	0.194908
Germany (both parents)	4026	-4.31057	0.194908
Germany (both parents)	4417	-4.31057	0.194908
Germany (both parents)	4418	-4.31057	0.194908
Germany (both parents)	4438	-4.31057	0.194908
Germany (both parents)	4439	-4.31057	0.194908
Germany (both parents)	4450	-4.31057	0.194908
Germany (both parents)	6813	-4.31057	0.194908
Germany (both parents)	6930	-4.31057	0.194908
Germany (both parents)	7133	-4.31057	0.194908
Germany (both parents)	7415	-4.31057	0.194908
Germany (both parents)	7417	-4.31057	0.194908
Germany (both parents)	7420	-4.31057	0.194908
Germany (both parents)	7970	-4.31057	0.194908
Germany (both parents)	8293	-4.31057	0.194908
Germany (both parents)	8294	-4.31057	0.194908
Germany (both parents)	8295	-4.31057	0.194908
Germany (both parents)	8296	-4.31057	0.194908
Germany (both parents)	8297	-4.31057	0.194908
Germany (both parents)	8298	-4.31057	0.194908
Germany (both parents)	225	-4.31057	0.195028
Germany (both parents)	226	-4.31057	0.195028
Germany (both parents)	227	-4.31057	0.195028
Germany (both parents)	228	-4.31057	0.195028
Germany (both parents)	230	-4.31057	0.195028
Germany (both parents)	231	-4.31057	0.195028
Germany (both parents)	232	-4.31057	0.195028
Germany (both parents)	234	-4.31057	0.195028
Germany (both parents)	235	-4.31057	0.195028
Germany (both parents)	236	-4.31057	0.195028
Germany (both parents)	779	-4.31057	0.195028
Germany (both parents)	819	-4.31057	0.195028
Germany (both parents)	1292	-4.31057	0.195028
Germany (both parents)	1711	-4.31057	0.195028
Germany (both parents)	1713	-4.31057	0.195028
Germany (both parents)	3234	-4.31057	0.195028
Germany (both parents)	3264	-4.31057	0.195028
Germany (both parents)	4009	-4.31057	0.195028
Germany (both parents)	4011	-4.31057	0.195028
Germany (both parents)	4013	-4.31057	0.195028
Germany (both parents)	4419	-4.31057	0.195028
Germany (both parents)	4420	-4.31057	0.195028
Germany (both parents)	4443	-4.31057	0.195028
Germany (both parents)	4445	-4.31057	0.195028
Germany (both parents)	4447	-4.31057	0.195028
Germany (both parents)	4448	-4.31057	0.195028
Germany (both parents)	6319	-4.31057	0.195028
Germany (both parents)	6388	-4.31057	0.195028
Germany (both parents)	6772	-4.31057	0.195028
Germany (both parents)	6773	-4.31057	0.195028
Germany (both parents)	8300	-4.31057	0.195028
Germany (both parents)	8301	-4.31057	0.195028
Germany (both parents)	8302	-4.31057	0.195028
Germany (both parents)	233	-4.31057	0.195136
Germany (both parents)	844	-4.31057	0.195136
Germany (both parents)	1294	-4.31057	0.195136
Germany (both parents)	3064	-4.31057	0.195136
Germany (both parents)	3224	-4.31057	0.195136
Germany (both parents)	3409	-4.31057	0.195136
Germany (both parents)	4433	-4.31057	0.195136
Germany (both parents)	4460	-4.31057	0.195136
Germany (both parents)	4468	-4.31057	0.195136
Germany (both parents)	5618	-4.31057	0.195136
Germany (both parents)	5619	-4.31057	0.195136
Germany (both parents)	6966	-4.31057	0.195136
Germany (both parents)	7423	-4.31057	0.195136
Germany (both parents)	7426	-4.31057	0.195136
Germany (both parents)	7972	-4.31057	0.195136
Germany (both parents)	7973	-4.31057	0.195136
Germany (both parents)	4479	-4.31057	0.195235
Germany (both parents)	4481	-4.31057	0.195235
Germany (both parents)	4483	-4.31057	0.195235
Germany (both parents)	6806	-4.31057	0.195235
Germany (both parents)	6870	-4.31057	0.195235
Germany (both parents)	3236	-4.31057	0.195329
Germany (both parents)	3265	-4.31057	0.195329
Germany (both parents)	4487	-4.31057	0.195329
Germany (both parents)	239	-4.31057	0.195419
Germany (both parents)	240	-4.31057	0.195419
Germany (both parents)	241	-4.31057	0.195419
Germany (both parents)	243	-4.31057	0.195419
Germany (both parents)	810	-4.31057	0.195419
Germany (both parents)	812	-4.31057	0.195419
Germany (both parents)	815	-4.31057	0.195419
Germany (both parents)	845	-4.31057	0.195419
Germany (both parents)	1841	-4.31057	0.195419
Germany (both parents)	1912	-4.31057	0.195419
Germany (both parents)	1913	-4.31057	0.195419
Germany (both parents)	1914	-4.31057	0.195419
Germany (both parents)	1977	-4.31057	0.195419
Germany (both parents)	1984	-4.31057	0.195419
Germany (both parents)	3055	-4.31057	0.195419
Germany (both parents)	3056	-4.31057	0.195419
Germany (both parents)	3057	-4.31057	0.195419
Germany (both parents)	3105	-4.31057	0.195419
Germany (both parents)	3394	-4.31057	0.195419
Germany (both parents)	4059	-4.31057	0.195419
Germany (both parents)	5616	-4.31057	0.195419
Germany (both parents)	6807	-4.31057	0.195419
Germany (both parents)	6962	-4.31057	0.195419
Germany (both parents)	7428	-4.31057	0.195419
Germany (both parents)	7429	-4.31057	0.195419
Germany (both parents)	7431	-4.31057	0.195419
Germany (both parents)	7611	-4.31057	0.195419
Germany (both parents)	7979	-4.31057	0.195419
Germany (both parents)	8309	-4.31057	0.195419
Germany (both parents)	244	-4.31057	0.195508
Germany (both parents)	245	-4.31057	0.195508
Germany (both parents)	246	-4.31057	0.195508
Germany (both parents)	841	-4.31057	0.195508
Germany (both parents)	1920	-4.31057	0.195508
Germany (both parents)	1947	-4.31057	0.195508
Germany (both parents)	1983	-4.31057	0.195508
Germany (both parents)	2548	-4.31057	0.195508
Germany (both parents)	3245	-4.31057	0.195508
Germany (both parents)	3247	-4.31057	0.195508
Germany (both parents)	3249	-4.31057	0.195508
Germany (both parents)	4027	-4.31057	0.195508
Germany (both parents)	4060	-4.31057	0.195508
Germany (both parents)	6721	-4.31057	0.195508
Germany (both parents)	6727	-4.31057	0.195508
Germany (both parents)	6730	-4.31057	0.195508
Germany (both parents)	6747	-4.31057	0.195508
Germany (both parents)	7202	-4.31057	0.195508
Germany (both parents)	7205	-4.31057	0.195508
Germany (both parents)	7976	-4.31057	0.195508
Germany (both parents)	7978	-4.31057	0.195508
Germany (both parents)	247	-4.31057	0.195598
Germany (both parents)	248	-4.31057	0.195598
Germany (both parents)	249	-4.31057	0.195598
Germany (both parents)	250	-4.31057	0.195598
Germany (both parents)	251	-4.31057	0.195598
Germany (both parents)	252	-4.31057	0.195598
Germany (both parents)	253	-4.31057	0.195598
Germany (both parents)	811	-4.31057	0.195598
Germany (both parents)	1605	-4.31057	0.195598
Germany (both parents)	1717	-4.31057	0.195598
Germany (both parents)	2534	-4.31057	0.195598
Germany (both parents)	2535	-4.31057	0.195598
Germany (both parents)	2536	-4.31057	0.195598
Germany (both parents)	3059	-4.31057	0.195598
Germany (both parents)	3061	-4.31057	0.195598
Germany (both parents)	3072	-4.31057	0.195598
Germany (both parents)	3220	-4.31057	0.195598
Germany (both parents)	3235	-4.31057	0.195598
Germany (both parents)	4062	-4.31057	0.195598
Germany (both parents)	4423	-4.31057	0.195598
Germany (both parents)	5899	-4.31057	0.195598
Germany (both parents)	6513	-4.31057	0.195598
Germany (both parents)	6532	-4.31057	0.195598
Germany (both parents)	6533	-4.31057	0.195598
Germany (both parents)	6698	-4.31057	0.195598
Germany (both parents)	6724	-4.31057	0.195598
Germany (both parents)	7434	-4.31057	0.195598
Germany (both parents)	7435	-4.31057	0.195598
Germany (both parents)	7980	-4.31057	0.195598
Germany (both parents)	7985	-4.31057	0.195598
Germany (both parents)	8306	-4.31057	0.195598
Germany (both parents)	8310	-4.31057	0.195598
Germany (both parents)	254	-4.31057	0.195689
Germany (both parents)	255	-4.31057	0.195689
Germany (both parents)	256	-4.31057	0.195689
Germany (both parents)	257	-4.31057	0.195689
Germany (both parents)	1288	-4.31057	0.195689
Germany (both parents)	1299	-4.31057	0.195689
Germany (both parents)	1716	-4.31057	0.195689
Germany (both parents)	1718	-4.31057	0.195689
Germany (both parents)	1719	-4.31057	0.195689
Germany (both parents)	2537	-4.31057	0.195689
Germany (both parents)	3028	-4.31057	0.195689
Germany (both parents)	3070	-4.31057	0.195689
Germany (both parents)	3091	-4.31057	0.195689
Germany (both parents)	3255	-4.31057	0.195689
Germany (both parents)	4453	-4.31057	0.195689
Germany (both parents)	4489	-4.31057	0.195689
Germany (both parents)	4490	-4.31057	0.195689
Germany (both parents)	6494	-4.31057	0.195689
Germany (both parents)	6514	-4.31057	0.195689
Germany (both parents)	6515	-4.31057	0.195689
Germany (both parents)	6644	-4.31057	0.195689
Germany (both parents)	6761	-4.31057	0.195689
Germany (both parents)	6763	-4.31057	0.195689
Germany (both parents)	6764	-4.31057	0.195689
Germany (both parents)	7982	-4.31057	0.195689
Germany (both parents)	7983	-4.31057	0.195689
Germany (both parents)	8307	-4.31057	0.195689
Germany (both parents)	8311	-4.31057	0.195689
Germany (both parents)	258	-4.31057	0.195782
Germany (both parents)	837	-4.31057	0.195782
Germany (both parents)	838	-4.31057	0.195782
Germany (both parents)	839	-4.31057	0.195782
Germany (both parents)	1646	-4.31057	0.195782
Germany (both parents)	1647	-4.31057	0.195782
Germany (both parents)	1919	-4.31057	0.195782
Germany (both parents)	1923	-4.31057	0.195782
Germany (both parents)	2538	-4.31057	0.195782
Germany (both parents)	3092	-4.31057	0.195782
Germany (both parents)	3248	-4.31057	0.195782
Germany (both parents)	3251	-4.31057	0.195782
Germany (both parents)	3307	-4.31057	0.195782
Germany (both parents)	4494	-4.31057	0.195782
Germany (both parents)	6498	-4.31057	0.195782
Germany (both parents)	6545	-4.31057	0.195782
Germany (both parents)	261	-4.31057	0.195875
Germany (both parents)	3226	-4.31057	0.195875
Germany (both parents)	3246	-4.31057	0.195875
Germany (both parents)	3097	-4.31057	0.195968
Germany (both parents)	262	-4.31057	0.196057
Germany (both parents)	836	-4.31057	0.196057
Germany (both parents)	2540	-4.31057	0.196057
Germany (both parents)	2541	-4.31057	0.196057
Germany (both parents)	3031	-4.31057	0.196057
Germany (both parents)	3238	-4.31057	0.196057
Germany (both parents)	3252	-4.31057	0.196057
Germany (both parents)	3267	-4.31057	0.196057
Germany (both parents)	4499	-4.31057	0.196057
Germany (both parents)	6938	-4.31057	0.196057
Germany (both parents)	7986	-4.31057	0.196057
Germany (both parents)	7989	-4.31057	0.196057
Germany (both parents)	7992	-4.31057	0.196057
Germany (both parents)	8004	-4.31057	0.196057
Germany (both parents)	8005	-4.31057	0.196057
Germany (both parents)	8006	-4.31057	0.196057
Germany (both parents)	8007	-4.31057	0.196057
Germany (both parents)	8314	-4.31057	0.196057
Germany (both parents)	804	-4.31057	0.196139
Germany (both parents)	835	-4.31057	0.196139
Germany (both parents)	863	-4.31057	0.196139
Germany (both parents)	1348	-4.31057	0.196139
Germany (both parents)	1700	-4.31057	0.196139
Germany (both parents)	2544	-4.31057	0.196139
Germany (both parents)	2547	-4.31057	0.196139
Germany (both parents)	3000	-4.31057	0.196139
Germany (both parents)	3259	-4.31057	0.196139
Germany (both parents)	4512	-4.31057	0.196139
Germany (both parents)	5617	-4.31057	0.196139
Germany (both parents)	7988	-4.31057	0.196139
Germany (both parents)	7996	-4.31057	0.196139
Germany (both parents)	7999	-4.31057	0.196139
Germany (both parents)	8000	-4.31057	0.196139
Germany (both parents)	8001	-4.31057	0.196139
Germany (both parents)	8002	-4.31057	0.196139
Germany (both parents)	263	-4.31057	0.196211
Germany (both parents)	265	-4.31057	0.196211
Germany (both parents)	813	-4.31057	0.196211
Germany (both parents)	857	-4.31057	0.196211
Germany (both parents)	859	-4.31057	0.196211
Germany (both parents)	861	-4.31057	0.196211
Germany (both parents)	1315	-4.31057	0.196211
Germany (both parents)	1316	-4.31057	0.196211
Germany (both parents)	1317	-4.31057	0.196211
Germany (both parents)	1347	-4.31057	0.196211
Germany (both parents)	1663	-4.31057	0.196211
Germany (both parents)	1679	-4.31057	0.196211
Germany (both parents)	1697	-4.31057	0.196211
Germany (both parents)	1698	-4.31057	0.196211
Germany (both parents)	2546	-4.31057	0.196211
Germany (both parents)	2992	-4.31057	0.196211
Germany (both parents)	3223	-4.31057	0.196211
Germany (both parents)	3271	-4.31057	0.196211
Germany (both parents)	4500	-4.31057	0.196211
Germany (both parents)	4517	-4.31057	0.196211
Germany (both parents)	5647	-4.31057	0.196211
Germany (both parents)	6283	-4.31057	0.196211
Germany (both parents)	7490	-4.31057	0.196211
Germany (both parents)	8008	-4.31057	0.196211
Germany (both parents)	8009	-4.31057	0.196211
Germany (both parents)	8011	-4.31057	0.196211
Germany (both parents)	8012	-4.31057	0.196211
Germany (both parents)	8013	-4.31057	0.196211
Germany (both parents)	8014	-4.31057	0.196211
Germany (both parents)	8015	-4.31057	0.196211
Germany (both parents)	8016	-4.31057	0.196211
Germany (both parents)	8017	-4.31057	0.196211
Germany (both parents)	8020	-4.31057	0.196211
Germany (both parents)	266	-4.31057	0.19627
Germany (both parents)	267	-4.31057	0.19627
Germany (both parents)	268	-4.31057	0.19627
Germany (both parents)	269	-4.31057	0.19627
Germany (both parents)	270	-4.31057	0.19627
Germany (both parents)	271	-4.31057	0.19627
Germany (both parents)	854	-4.31057	0.19627
Germany (both parents)	856	-4.31057	0.19627
Germany (both parents)	862	-4.31057	0.19627
Germany (both parents)	1326	-4.31057	0.19627
Germany (both parents)	1338	-4.31057	0.19627
Germany (both parents)	1342	-4.31057	0.19627
Germany (both parents)	1346	-4.31057	0.19627
Germany (both parents)	1606	-4.31057	0.19627
Germany (both parents)	1666	-4.31057	0.19627
Germany (both parents)	1694	-4.31057	0.19627
Germany (both parents)	1908	-4.31057	0.19627
Germany (both parents)	1943	-4.31057	0.19627
Germany (both parents)	1944	-4.31057	0.19627
Germany (both parents)	2551	-4.31057	0.19627
Germany (both parents)	2980	-4.31057	0.19627
Germany (both parents)	3173	-4.31057	0.19627
Germany (both parents)	3221	-4.31057	0.19627
Germany (both parents)	3297	-4.31057	0.19627
Germany (both parents)	3965	-4.31057	0.19627
Germany (both parents)	4016	-4.31057	0.19627
Germany (both parents)	4063	-4.31057	0.19627
Germany (both parents)	4380	-4.31057	0.19627
Germany (both parents)	4501	-4.31057	0.19627
Germany (both parents)	4528	-4.31057	0.19627
Germany (both parents)	5650	-4.31057	0.19627
Germany (both parents)	5651	-4.31057	0.19627
Germany (both parents)	6382	-4.31057	0.19627
Germany (both parents)	6597	-4.31057	0.19627
Germany (both parents)	8023	-4.31057	0.19627
Germany (both parents)	8024	-4.31057	0.19627
Germany (both parents)	8025	-4.31057	0.19627
Germany (both parents)	272	-4.31057	0.19631
Germany (both parents)	1650	-4.31057	0.19631
Germany (both parents)	2553	-4.31057	0.19631
Germany (both parents)	2554	-4.31057	0.19631
Germany (both parents)	2990	-4.31057	0.19631
Germany (both parents)	3023	-4.31057	0.19631
Germany (both parents)	3043	-4.31057	0.19631
Germany (both parents)	3240	-4.31057	0.19631
Germany (both parents)	3438	-4.31057	0.19631
Germany (both parents)	4382	-4.31057	0.19631
Germany (both parents)	4507	-4.31057	0.19631
Germany (both parents)	4530	-4.31057	0.19631
Germany (both parents)	4537	-4.31057	0.19631
Germany (both parents)	6378	-4.31057	0.19631
Germany (both parents)	6379	-4.31057	0.19631
Germany (both parents)	6574	-4.31057	0.19631
Germany (both parents)	8316	-4.31057	0.19631
Germany (both parents)	3298	-4.31057	0.196328
Germany (both parents)	3304	-4.31057	0.196328
Germany (both parents)	4525	-4.31057	0.196328
Germany (both parents)	183	-4.31057	0.196321
Germany (both parents)	3038	-4.31057	0.196321
Germany (both parents)	3273	-4.31057	0.196321
Germany (both parents)	3439	-4.31057	0.196321
Germany (both parents)	4521	-4.31057	0.196321
Germany (both parents)	4522	-4.31057	0.196321
Germany (both parents)	4523	-4.31057	0.196321
Germany (both parents)	7614	-4.31057	0.196321
Germany (both parents)	184	-4.31057	0.196291
Germany (both parents)	189	-4.31057	0.196291
Germany (both parents)	1322	-4.31057	0.196291
Germany (both parents)	1985	-4.31057	0.196291
Germany (both parents)	2556	-4.31057	0.196291
Germany (both parents)	2557	-4.31057	0.196291
Germany (both parents)	3047	-4.31057	0.196291
Germany (both parents)	3104	-4.31057	0.196291
Germany (both parents)	3113	-4.31057	0.196291
Germany (both parents)	3129	-4.31057	0.196291
Germany (both parents)	3385	-4.31057	0.196291
Germany (both parents)	3442	-4.31057	0.196291
Germany (both parents)	3825	-4.31057	0.196291
Germany (both parents)	4064	-4.31057	0.196291
Germany (both parents)	4518	-4.31057	0.196291
Germany (both parents)	4519	-4.31057	0.196291
Germany (both parents)	4535	-4.31057	0.196291
Germany (both parents)	4536	-4.31057	0.196291
Germany (both parents)	6715	-4.31057	0.196291
Germany (both parents)	7054	-4.31057	0.196291
Germany (both parents)	7166	-4.31057	0.196291
Germany (both parents)	7206	-4.31057	0.196291
Germany (both parents)	7622	-4.31057	0.196291
Germany (both parents)	8029	-4.31057	0.196291
Germany (both parents)	274	-4.31056	0.196241
Germany (both parents)	1325	-4.31056	0.196241
Germany (both parents)	1637	-4.31056	0.196241
Germany (both parents)	1670	-4.31056	0.196241
Germany (both parents)	1969	-4.31056	0.196241
Germany (both parents)	1970	-4.31056	0.196241
Germany (both parents)	1987	-4.31056	0.196241
Germany (both parents)	2849	-4.31056	0.196241
Germany (both parents)	3435	-4.31056	0.196241
Germany (both parents)	3826	-4.31056	0.196241
Germany (both parents)	3827	-4.31056	0.196241
Germany (both parents)	3828	-4.31056	0.196241
Germany (both parents)	3831	-4.31056	0.196241
Germany (both parents)	4065	-4.31056	0.196241
Germany (both parents)	4308	-4.31056	0.196241
Germany (both parents)	4531	-4.31056	0.196241
Germany (both parents)	4533	-4.31056	0.196241
Germany (both parents)	6407	-4.31056	0.196241
Germany (both parents)	7131	-4.31056	0.196241
Germany (both parents)	7199	-4.31056	0.196241
Germany (both parents)	8319	-4.31056	0.196241
[truncated: 7,923 more rows]

## Sheet: Sup_Fig_3
age group		fit	se.fit
< 3 years	5848	-3.02742	0.433946
< 3 years	5977	-3.02742	0.433946
< 3 years	7447	-3.02742	0.433946
< 3 years	7456	-3.02742	0.433946
< 3 years	7457	-3.02742	0.433946
< 3 years	7517	-3.02742	0.433946
< 3 years	5854	-3.02742	0.42444
< 3 years	7449	-3.02742	0.42444
< 3 years	7470	-3.02742	0.42444
< 3 years	7656	-3.02742	0.42444
< 3 years	5866	-3.02742	0.415165
< 3 years	6418	-3.02742	0.415165
< 3 years	7438	-3.02742	0.415165
< 3 years	7450	-3.02742	0.415165
< 3 years	7452	-3.02742	0.415165
< 3 years	7626	-3.02742	0.415165
< 3 years	8171	-3.02742	0.415165
< 3 years	6978	-3.02742	0.406127
< 3 years	7230	-3.02742	0.406127
< 3 years	7637	-3.02742	0.406127
< 3 years	7645	-3.02742	0.406127
< 3 years	7480	-3.02742	0.397333
< 3 years	7660	-3.02742	0.397333
< 3 years	7662	-3.02742	0.397333
< 3 years	5875	-3.02742	0.388787
< 3 years	7481	-3.02742	0.388787
< 3 years	7482	-3.02742	0.388787
< 3 years	7501	-3.02742	0.388787
< 3 years	7502	-3.02742	0.388787
< 3 years	5850	-3.02742	0.380495
< 3 years	5874	-3.02742	0.380495
< 3 years	5996	-3.02742	0.380495
< 3 years	6196	-3.02742	0.380495
< 3 years	6979	-3.02742	0.380495
< 3 years	7504	-3.02742	0.380495
< 3 years	7671	-3.02742	0.380495
< 3 years	8069	-3.02742	0.380495
< 3 years	5834	-3.02742	0.372461
< 3 years	6202	-3.02742	0.372461
< 3 years	7810	-3.02742	0.372461
< 3 years	8055	-3.02742	0.372461
< 3 years	6205	-3.02742	0.364688
< 3 years	6206	-3.02742	0.364688
< 3 years	6999	-3.02742	0.364688
< 3 years	7000	-3.02742	0.364688
< 3 years	7442	-3.02742	0.364688
< 3 years	7483	-3.02742	0.364688
< 3 years	7484	-3.02742	0.364688
< 3 years	7485	-3.02742	0.364688
< 3 years	7499	-3.02742	0.364688
< 3 years	7661	-3.02742	0.364688
< 3 years	8056	-3.02742	0.364688
< 3 years	5890	-3.02742	0.357177
< 3 years	6207	-3.02742	0.357177
< 3 years	7537	-3.02742	0.357177
< 3 years	7538	-3.02742	0.357177
< 3 years	6215	-3.02742	0.349931
< 3 years	6217	-3.02742	0.349931
< 3 years	7816	-3.02742	0.349931
< 3 years	6218	-3.02742	0.342949
< 3 years	7772	-3.02742	0.342949
< 3 years	5901	-3.02742	0.329773
< 3 years	5907	-3.02742	0.329773
< 3 years	5910	-3.02742	0.329773
< 3 years	6016	-3.02742	0.329773
< 3 years	6019	-3.02742	0.329773
< 3 years	6224	-3.02742	0.329773
< 3 years	7071	-3.02742	0.329773
< 3 years	7072	-3.02742	0.329773
< 3 years	7443	-3.02742	0.329773
< 3 years	7444	-3.02742	0.329773
< 3 years	7631	-3.02742	0.329773
< 3 years	8184	-3.02742	0.329773
< 3 years	5941	-3.02742	0.323574
< 3 years	7474	-3.02742	0.323574
< 3 years	7674	-3.02742	0.323574
< 3 years	6034	-3.02742	0.317631
< 3 years	6036	-3.02742	0.317631
< 3 years	7027	-3.02742	0.317631
< 3 years	7249	-3.02742	0.317631
< 3 years	7703	-3.02742	0.317631
< 3 years	7714	-3.02742	0.317631
< 3 years	7811	-3.02742	0.317631
< 3 years	7858	-3.02742	0.317631
< 3 years	8044	-3.02742	0.317631
< 3 years	8045	-3.02742	0.317631
< 3 years	5950	-3.02742	0.31194
< 3 years	6038	-3.02742	0.31194
< 3 years	6257	-3.02742	0.31194
< 3 years	6630	-3.02742	0.31194
< 3 years	7079	-3.02742	0.31194
< 3 years	7257	-3.02742	0.31194
< 3 years	7689	-3.02742	0.31194
< 3 years	8072	-3.02742	0.31194
< 3 years	8199	-3.02742	0.31194
< 3 years	6263	-3.02742	0.306503
< 3 years	7486	-3.02742	0.306503
< 3 years	7633	-3.02742	0.306503
< 3 years	8039	-3.02742	0.306503
< 3 years	7765	-3.02742	0.301321
< 3 years	6434	-3.02742	0.296394
< 3 years	5590	-3.02742	0.291725
< 3 years	5593	-3.02742	0.291725
< 3 years	5594	-3.02742	0.291725
< 3 years	5595	-3.02742	0.291725
< 3 years	6250	-3.02742	0.291725
< 3 years	6645	-3.02742	0.291725
< 3 years	7522	-3.02742	0.291725
< 3 years	7715	-3.02742	0.291725
< 3 years	7826	-3.02742	0.291725
< 3 years	7832	-3.02742	0.291725
< 3 years	8060	-3.02742	0.291725
< 3 years	8214	-3.02742	0.291725
< 3 years	5596	-3.02742	0.287314
< 3 years	5597	-3.02742	0.287314
< 3 years	6045	-3.02742	0.287314
< 3 years	6290	-3.02742	0.287314
< 3 years	6685	-3.02742	0.287314
< 3 years	7446	-3.02742	0.287314
< 3 years	7533	-3.02742	0.287314
< 3 years	7763	-3.02742	0.287314
< 3 years	8061	-3.02742	0.287314
< 3 years	8159	-3.02742	0.287314
< 3 years	8213	-3.02742	0.287314
< 3 years	5598	-3.02742	0.28316
< 3 years	5936	-3.02742	0.28316
< 3 years	6053	-3.02742	0.28316
< 3 years	6055	-3.02742	0.28316
< 3 years	6292	-3.02742	0.28316
< 3 years	7554	-3.02742	0.28316
< 3 years	6296	-3.02742	0.279263
< 3 years	6299	-3.02742	0.279263
< 3 years	7724	-3.02742	0.279263
< 3 years	7838	-3.02742	0.279263
< 3 years	8219	-3.02742	0.279263
< 3 years	5831	-3.02742	0.27562
< 3 years	7275	-3.02742	0.27562
< 3 years	7462	-3.02742	0.27562
< 3 years	7509	-3.02742	0.27562
< 3 years	7732	-3.02742	0.27562
< 3 years	7448	-3.02742	0.272227
< 3 years	7766	-3.02742	0.269079
< 3 years	6314	-3.02742	0.266168
< 3 years	6315	-3.02742	0.266168
< 3 years	7102	-3.02742	0.266168
< 3 years	7755	-3.02742	0.266168
< 3 years	8225	-3.02742	0.266168
< 3 years	5604	-3.02742	0.263486
< 3 years	5605	-3.02742	0.263486
< 3 years	7844	-3.02742	0.263486
< 3 years	2974	-3.02742	0.261022
< 3 years	5821	-3.02742	0.261022
< 3 years	5924	-3.02742	0.261022
< 3 years	7753	-3.02742	0.261022
< 3 years	7850	-3.02742	0.261022
< 3 years	7851	-3.02742	0.261022
< 3 years	7854	-3.02742	0.261022
< 3 years	7857	-3.02742	0.261022
< 3 years	8064	-3.02742	0.261022
< 3 years	5823	-3.02742	0.258766
< 3 years	5914	-3.02742	0.258766
< 3 years	7476	-3.02742	0.258766
< 3 years	7655	-3.02742	0.258766
< 3 years	7664	-3.02742	0.258766
< 3 years	7781	-3.02742	0.258766
< 3 years	7862	-3.02742	0.258766
< 3 years	7863	-3.02742	0.258766
< 3 years	7864	-3.02742	0.258766
< 3 years	7865	-3.02742	0.258766
< 3 years	8051	-3.02742	0.256705
< 3 years	5817	-3.02742	0.254826
< 3 years	5905	-3.02742	0.254826
< 3 years	7600	-3.02742	0.253115
< 3 years	5938	-3.02742	0.251559
< 3 years	6626	-3.02742	0.251559
< 3 years	7549	-3.02742	0.251559
< 3 years	7560	-3.02742	0.251559
< 3 years	7740	-3.02742	0.251559
< 3 years	7778	-3.02742	0.251559
< 3 years	7871	-3.02742	0.251559
< 3 years	8236	-3.02742	0.251559
< 3 years	6445	-3.02742	0.250151
< 3 years	7794	-3.02742	0.250151
< 3 years	8099	-3.02742	0.250151
< 3 years	8226	-3.02742	0.250151
< 3 years	8243	-3.02742	0.250151
< 3 years	3388	-3.02742	0.248886
< 3 years	3961	-3.02742	0.248886
< 3 years	4305	-3.02742	0.248886
< 3 years	4345	-3.02742	0.248886
< 3 years	6103	-3.02742	0.248886
< 3 years	6105	-3.02742	0.248886
< 3 years	7118	-3.02742	0.248886
< 3 years	7311	-3.02742	0.248886
< 3 years	3390	-3.02742	0.247759
< 3 years	4316	-3.02742	0.247759
< 3 years	5625	-3.02742	0.247759
< 3 years	5626	-3.02742	0.247759
< 3 years	7117	-3.02742	0.247759
< 3 years	7124	-3.02742	0.247759
< 3 years	7591	-3.02742	0.247759
< 3 years	7597	-3.02742	0.247759
< 3 years	7894	-3.02742	0.247759
< 3 years	8246	-3.02742	0.247759
< 3 years	6115	-3.02742	0.246768
< 3 years	7315	-3.02742	0.246768
< 3 years	7325	-3.02742	0.246768
< 3 years	3188	-3.02742	0.245909
< 3 years	3428	-3.02742	0.245909
< 3 years	3198	-3.02742	0.24457
< 3 years	6762	-3.02742	0.24457
< 3 years	6770	-3.02742	0.24457
< 3 years	3182	-3.02742	0.244079
< 3 years	4313	-3.02742	0.244079
< 3 years	4332	-3.02742	0.244079
< 3 years	5627	-3.02742	0.244079
< 3 years	5628	-3.02742	0.244079
< 3 years	6129	-3.02742	0.244079
< 3 years	6137	-3.02742	0.244079
< 3 years	7561	-3.02742	0.244079
< 3 years	7895	-3.02742	0.244079
< 3 years	8121	-3.02742	0.244079
< 3 years	8255	-3.02742	0.244079
< 3 years	6144	-3.02742	0.2437
< 3 years	6453	-3.02742	0.2437
< 3 years	6457	-3.02742	0.2437
< 3 years	7342	-3.02742	0.2437
< 3 years	7798	-3.02742	0.2437
< 3 years	7908	-3.02742	0.2437
< 3 years	8117	-3.02742	0.2437
< 3 years	4343	-3.02742	0.243423
< 3 years	4344	-3.02742	0.243423
< 3 years	4346	-3.02742	0.243423
< 3 years	6281	-3.02742	0.243423
< 3 years	6759	-3.02742	0.243423
< 3 years	6812	-3.02742	0.243423
< 3 years	8258	-3.02742	0.243423
< 3 years	5636	-3.02742	0.243242
< 3 years	7351	-3.02742	0.243242
< 3 years	3177	-3.02742	0.243124
< 3 years	6693	-3.02742	0.243166
< 3 years	7527	-3.02742	0.243166
< 3 years	7528	-3.02742	0.243166
< 3 years	7610	-3.02742	0.243166
< 3 years	3985	-3.02742	0.243261
< 3 years	4363	-3.02742	0.243261
< 3 years	4367	-3.02742	0.243261
< 3 years	4368	-3.02742	0.243261
< 3 years	5638	-3.02742	0.243261
< 3 years	6463	-3.02742	0.243261
< 3 years	6691	-3.02742	0.243261
< 3 years	7360	-3.02742	0.243261
< 3 years	7917	-3.02742	0.243261
< 3 years	3432	-3.02742	0.243396
< 3 years	4369	-3.02742	0.243396
< 3 years	4375	-3.02742	0.243396
< 3 years	5611	-3.02742	0.243396
< 3 years	6170	-3.02742	0.243396
< 3 years	6270	-3.02742	0.243396
< 3 years	8122	-3.02742	0.243396
< 3 years	8271	-3.02742	0.243396
< 3 years	782	-3.02742	0.243561
< 3 years	2995	-3.02742	0.243561
< 3 years	4302	-3.02742	0.243561
< 3 years	5641	-3.02742	0.243561
< 3 years	3155	-3.02742	0.243745
< 3 years	3429	-3.02742	0.243745
< 3 years	4389	-3.02742	0.243745
< 3 years	6465	-3.02742	0.243745
< 3 years	6466	-3.02742	0.243745
< 3 years	7562	-3.02742	0.243939
< 3 years	2975	-3.02742	0.244358
< 3 years	6189	-3.02742	0.244358
< 3 years	6968	-3.02742	0.244358
< 3 years	7122	-3.02742	0.244358
< 3 years	7928	-3.02742	0.244358
< 3 years	8275	-3.02742	0.244358
< 3 years	1484	-3.02742	0.244585
< 3 years	6471	-3.02742	0.244585
< 3 years	6472	-3.02742	0.244585
< 3 years	3159	-3.02742	0.244826
< 3 years	6384	-3.02742	0.244826
< 3 years	6825	-3.02742	0.244826
< 3 years	6830	-3.02742	0.244826
< 3 years	8101	-3.02742	0.244826
< 3 years	182	-3.02742	0.245081
< 3 years	828	-3.02742	0.245081
< 3 years	1474	-3.02742	0.245081
< 3 years	3011	-3.02742	0.245081
< 3 years	3161	-3.02742	0.245081
< 3 years	3417	-3.02742	0.245081
< 3 years	1846	-3.02742	0.245353
< 3 years	6954	-3.02742	0.245353
< 3 years	4396	-3.02742	0.24564
< 3 years	4399	-3.02742	0.245942
< 3 years	3054	-3.02742	0.246256
< 3 years	4400	-3.02742	0.246256
< 3 years	6390	-3.02742	0.246256
< 3 years	194	-3.02742	0.246581
< 3 years	4008	-3.02742	0.246581
< 3 years	4406	-3.02742	0.246581
< 3 years	6743	-3.02742	0.246581
< 3 years	6816	-3.02742	0.246581
< 3 years	7389	-3.02742	0.246581
< 3 years	204	-3.02742	0.246911
< 3 years	3049	-3.02742	0.246911
< 3 years	3184	-3.02742	0.246911
< 3 years	4395	-3.02742	0.246911
< 3 years	4409	-3.02742	0.246911
< 3 years	4410	-3.02742	0.246911
< 3 years	4411	-3.02742	0.246911
< 3 years	4412	-3.02742	0.246911
< 3 years	4461	-3.02742	0.246911
< 3 years	6475	-3.02742	0.246911
< 3 years	207	-3.02742	0.247242
< 3 years	3199	-3.02742	0.247242
< 3 years	4414	-3.02742	0.247242
< 3 years	4470	-3.02742	0.24818
< 3 years	1707	-3.02742	0.248451
< 3 years	3197	-3.02742	0.248451
< 3 years	3434	-3.02742	0.248451
< 3 years	4424	-3.02742	0.248451
< 3 years	7967	-3.02742	0.248451
< 3 years	842	-3.02742	0.248691
< 3 years	3196	-3.02742	0.248691
< 3 years	3218	-3.02742	0.248691
< 3 years	4306	-3.02742	0.248691
< 3 years	223	-3.02742	0.248893
< 3 years	3266	-3.02742	0.248893
< 3 years	4439	-3.02742	0.248893
< 3 years	4450	-3.02742	0.248893
< 3 years	7133	-3.02742	0.248893
< 3 years	7420	-3.02742	0.248893
< 3 years	3045	-3.02742	0.249057
< 3 years	4437	-3.02742	0.249057
< 3 years	4446	-3.02742	0.249057
< 3 years	8299	-3.02742	0.249057
< 3 years	8308	-3.02742	0.249057
< 3 years	3078	-3.02742	0.249188
< 3 years	4460	-3.02742	0.249188
< 3 years	5619	-3.02742	0.249188
< 3 years	6966	-3.02742	0.249188
< 3 years	7973	-3.02742	0.249188
< 3 years	4479	-3.02742	0.24929
< 3 years	4480	-3.02742	0.24929
< 3 years	2997	-3.02742	0.249369
< 3 years	4487	-3.02742	0.249369
< 3 years	6808	-3.02742	0.249369
< 3 years	243	-3.02742	0.249429
< 3 years	3055	-3.02742	0.249429
< 3 years	3057	-3.02742	0.249429
< 3 years	4459	-3.02742	0.249429
< 3 years	4466	-3.02742	0.249429
< 3 years	5616	-3.02742	0.249429
< 3 years	4060	-3.02742	0.249475
< 3 years	6727	-3.02742	0.249475
< 3 years	1717	-3.02742	0.24951
< 3 years	3059	-3.02742	0.24951
< 3 years	4061	-3.02742	0.24951
< 3 years	6638	-3.02742	0.24951
< 3 years	3091	-3.02742	0.249536
< 3 years	5646	-3.02742	0.249536
< 3 years	8307	-3.02742	0.249536
< 3 years	259	-3.02742	0.249556
< 3 years	3075	-3.02742	0.249556
< 3 years	3098	-3.02742	0.249556
< 3 years	4496	-3.02742	0.249556
< 3 years	4497	-3.02742	0.249556
< 3 years	7625	-3.02742	0.249556
< 3 years	261	-3.02742	0.249569
< 3 years	3246	-3.02742	0.249569
< 3 years	7624	-3.02742	0.249574
< 3 years	4514	-3.02742	0.249552
< 3 years	1663	-3.02742	0.249518
< 3 years	1697	-3.02742	0.249518
< 3 years	3032	-3.02742	0.249518
< 3 years	4500	-3.02742	0.249518
< 3 years	5647	-3.02742	0.249518
< 3 years	8015	-3.02742	0.249518
< 3 years	1666	-3.02742	0.249462
< 3 years	1908	-3.02742	0.249462
< 3 years	1944	-3.02742	0.249462
< 3 years	4063	-3.02742	0.249462
< 3 years	5649	-3.02742	0.249462
< 3 years	5651	-3.02742	0.249462
< 3 years	6382	-3.02742	0.249462
< 3 years	4526	-3.02742	0.249265
< 3 years	3038	-3.02742	0.249113
< 3 years	4520	-3.02742	0.249113
< 3 years	4523	-3.02742	0.249113
< 3 years	184	-3.02742	0.248922
< 3 years	3112	-3.02742	0.248922
< 3 years	3130	-3.02742	0.248922
< 3 years	3442	-3.02742	0.248922
< 3 years	3825	-3.02742	0.248922
< 3 years	4064	-3.02742	0.248922
< 3 years	4534	-3.02742	0.248922
< 3 years	4535	-3.02742	0.248922
< 3 years	5653	-3.02742	0.248922
< 3 years	4065	-3.02742	0.248696
< 3 years	7788	-3.02742	0.248696
< 3 years	3228	-3.02742	0.24844
< 3 years	3832	-3.02742	0.24844
< 3 years	5655	-3.02742	0.24844
< 3 years	3073	-3.02742	0.248161
< 3 years	4051	-3.02742	0.248161
< 3 years	5663	-3.02742	0.248161
< 3 years	7193	-3.02742	0.247864
< 3 years	4544	-3.02742	0.247556
< 3 years	3079	-3.02742	0.247241
< 3 years	1454	-3.02742	0.246923
< 3 years	3117	-3.02742	0.246923
< 3 years	3308	-3.02742	0.246923
< 3 years	4052	-3.02742	0.246923
< 3 years	4548	-3.02742	0.246923
< 3 years	5667	-3.02742	0.246923
< 3 years	7192	-3.02742	0.246923
< 3 years	289	-3.02742	0.246604
< 3 years	2580	-3.02742	0.246604
< 3 years	3839	-3.02742	0.246604
< 3 years	4561	-3.02742	0.246604
< 3 years	4563	-3.02742	0.246604
< 3 years	5664	-3.02742	0.246604
< 3 years	293	-3.02742	0.246286
< 3 years	294	-3.02742	0.246286
< 3 years	1354	-3.02742	0.246286
< 3 years	2792	-3.02742	0.246286
< 3 years	3336	-3.02742	0.246286
< 3 years	3602	-3.02742	0.246286
< 3 years	4567	-3.02742	0.246286
< 3 years	4570	-3.02742	0.246286
< 3 years	2591	-3.02742	0.24597
< 3 years	3106	-3.02742	0.24597
< 3 years	4510	-3.02742	0.24597
< 3 years	8328	-3.02742	0.24597
< 3 years	311	-3.02742	0.245654
< 3 years	1654	-3.02742	0.245654
< 3 years	3277	-3.02742	0.245654
< 3 years	3331	-3.02742	0.245654
< 3 years	6893	-3.02742	0.245654
< 3 years	7195	-3.02742	0.245654
< 3 years	4596	-3.02742	0.245337
< 3 years	3329	-3.02742	0.245014
< 3 years	3330	-3.02742	0.245014
< 3 years	3151	-3.02742	0.244683
< 3 years	4586	-3.02742	0.244683
< 3 years	5673	-3.02742	0.244683
< 3 years	5674	-3.02742	0.244683
< 3 years	6858	-3.02742	0.244683
< 3 years	6859	-3.02742	0.244683
< 3 years	6960	-3.02742	0.244683
< 3 years	8337	-3.02742	0.244683
< 3 years	316	-3.02742	0.244337
< 3 years	3019	-3.02742	0.244337
< 3 years	3302	-3.02742	0.244337
< 3 years	318	-3.02742	0.243973
< 3 years	319	-3.02742	0.243973
< 3 years	2829	-3.02742	0.243973
< 3 years	3108	-3.02742	0.243973
< 3 years	3120	-3.02742	0.243973
< 3 years	3121	-3.02742	0.243973
< 3 years	3328	-3.02742	0.243973
< 3 years	5672	-3.02742	0.243973
< 3 years	6895	-3.02742	0.243973
< 3 years	323	-3.02742	0.243584
< 3 years	1889	-3.02742	0.243584
< 3 years	4595	-3.02742	0.243584
< 3 years	4597	-3.02742	0.243584
< 3 years	5683	-3.02742	0.243584
< 3 years	6346	-3.02742	0.243584
< 3 years	7500	-3.02742	0.243584
< 3 years	2601	-3.02742	0.243166
< 3 years	3291	-3.02742	0.243166
< 3 years	3324	-3.02742	0.243166
< 3 years	1678	-3.02742	0.24272
< 3 years	4564	-3.02742	0.24272
< 3 years	3295	-3.02742	0.242251
< 3 years	4591	-3.02742	0.242251
< 3 years	1682	-3.02742	0.241765
< 3 years	3342	-3.02742	0.241765
< 3 years	4600	-3.02742	0.241765
< 3 years	4601	-3.02742	0.241765
< 3 years	5684	-3.02742	0.241765
< 3 years	5685	-3.02742	0.241765
< 3 years	6832	-3.02742	0.241765
< 3 years	1660	-3.02742	0.241267
< 3 years	3287	-3.02742	0.241267
< 3 years	4610	-3.02742	0.241267
< 3 years	8339	-3.02742	0.241267
< 3 years	359	-3.02742	0.240764
< 3 years	887	-3.02742	0.240764
< 3 years	2608	-3.02742	0.240764
< 3 years	3229	-3.02742	0.240764
< 3 years	4156	-3.02742	0.240764
< 3 years	4157	-3.02742	0.240764
< 3 years	4612	-3.02742	0.240764
< 3 years	5678	-3.02742	0.240764
< 3 years	5679	-3.02742	0.240764
< 3 years	6915	-3.02742	0.240764
< 3 years	1220	-3.02742	0.24026
< 3 years	1657	-3.02742	0.24026
< 3 years	4625	-3.02742	0.24026
< 3 years	4626	-3.02742	0.24026
< 3 years	4630	-3.02742	0.239759
< 3 years	2629	-3.02742	0.238778
< 3 years	2780	-3.02742	0.2383
< 3 years	2781	-3.02742	0.2383
< 3 years	2786	-3.02742	0.2383
< 3 years	4640	-3.02742	0.2383
< 3 years	363	-3.02742	0.237831
< 3 years	1352	-3.02742	0.237831
< 3 years	2860	-3.02742	0.237831
< 3 years	4067	-3.02742	0.237831
< 3 years	4068	-3.02742	0.237831
< 3 years	4069	-3.02742	0.237831
< 3 years	2862	-3.02742	0.237366
< 3 years	4644	-3.02742	0.237366
< 3 years	4653	-3.02742	0.237366
< 3 years	5693	-3.02742	0.237366
< 3 years	972	-3.02742	0.236905
< 3 years	2889	-3.02742	0.236905
< 3 years	2912	-3.02742	0.236905
< 3 years	3499	-3.02742	0.236905
< 3 years	3513	-3.02742	0.236905
< 3 years	4652	-3.02742	0.236905
< 3 years	5688	-3.02742	0.236905
< 3 years	5702	-3.02742	0.236442
< 3 years	1447	-3.02742	0.235972
< 3 years	2797	-3.02742	0.234989
< 3 years	2801	-3.02742	0.234989
< 3 years	3617	-3.02742	0.234989
< 3 years	4658	-3.02742	0.234989
< 3 years	5703	-3.02742	0.234989
< 3 years	961	-3.02742	0.234465
< 3 years	2873	-3.02742	0.234465
< 3 years	4661	-3.02742	0.234465
< 3 years	5660	-3.02742	0.234465
< 3 years	5662	-3.02742	0.234465
< 3 years	5706	-3.02742	0.234465
< 3 years	5708	-3.02742	0.234465
< 3 years	1880	-3.02741	0.233914
< 3 years	5622	-3.02741	0.233914
< 3 years	5666	-3.02741	0.233914
< 3 years	5705	-3.02741	0.233914
< 3 years	5709	-3.02741	0.233914
< 3 years	5710	-3.02741	0.233914
< 3 years	1765	-3.0274	0.23334
< 3 years	3534	-3.0274	0.23334
< 3 years	4173	-3.0274	0.23334
< 3 years	4671	-3.0274	0.23334
< 3 years	4673	-3.0274	0.23334
< 3 years	4678	-3.02737	0.232748
< 3 years	3461	-3.02732	0.232145
< 3 years	3480	-3.02732	0.232145
< 3 years	3485	-3.02723	0.231537
< 3 years	5736	-3.02723	0.231537
< 3 years	4693	-3.02709	0.230929
< 3 years	4699	-3.02709	0.230929
< 3 years	5728	-3.02709	0.230929
< 3 years	876	-3.02691	0.230327
< 3 years	1733	-3.02691	0.230327
< 3 years	1748	-3.02691	0.230327
< 3 years	3463	-3.02691	0.230327
< 3 years	3909	-3.02691	0.230327
< 3 years	4029	-3.02691	0.230327
< 3 years	5620	-3.02691	0.230327
< 3 years	5699	-3.02691	0.230327
< 3 years	5735	-3.02691	0.230327
< 3 years	6836	-3.02691	0.230327
< 3 years	875	-3.02666	0.229735
< 3 years	1622	-3.02666	0.229735
< 3 years	1893	-3.02666	0.229735
< 3 years	2638	-3.02666	0.229735
< 3 years	3661	-3.02666	0.229735
< 3 years	4683	-3.02666	0.229735
< 3 years	5621	-3.02666	0.229735
< 3 years	2770	-3.02634	0.229154
< 3 years	3468	-3.02634	0.229154
< 3 years	3912	-3.02634	0.229154
< 3 years	4684	-3.02634	0.229154
< 3 years	4688	-3.02634	0.229154
< 3 years	4690	-3.02634	0.229154
< 3 years	6564	-3.02634	0.229154
< 3 years	1620	-3.02594	0.228587
< 3 years	2879	-3.02594	0.228587
< 3 years	3511	-3.02546	0.228034
< 3 years	3452	-3.02487	0.227493
< 3 years	3528	-3.02487	0.227493
< 3 years	1	-3.02419	0.226962
< 3 years	2802	-3.02419	0.226962
< 3 years	4713	-3.02419	0.226962
< 3 years	5742	-3.02419	0.226962
< 3 years	380	-3.02339	0.226438
< 3 years	1428	-3.02339	0.226438
< 3 years	1621	-3.02339	0.226438
< 3 years	2651	-3.02339	0.226438
< 3 years	2848	-3.02339	0.226438
< 3 years	4099	-3.02339	0.226438
< 3 years	2845	-3.02246	0.225915
< 3 years	2846	-3.02246	0.225915
< 3 years	3540	-3.02246	0.225915
< 3 years	3668	-3.02246	0.225915
< 3 years	4725	-3.02246	0.225915
< 3 years	4726	-3.02246	0.225915
< 3 years	5716	-3.02246	0.225915
< 3 years	5717	-3.02246	0.225915
< 3 years	5753	-3.02246	0.225915
< 3 years	6613	-3.02246	0.225915
< 3 years	6614	-3.02246	0.225915
< 3 years	381	-3.02141	0.225389
< 3 years	2893	-3.02141	0.225389
< 3 years	3538	-3.02141	0.225389
< 3 years	4719	-3.02141	0.225389
< 3 years	4738	-3.02141	0.225389
< 3 years	1546	-3.02021	0.224853
< 3 years	2660	-3.02021	0.224853
< 3 years	2661	-3.02021	0.224853
< 3 years	3549	-3.02021	0.224853
< 3 years	12	-3.01887	0.224302
< 3 years	5724	-3.01887	0.224302
< 3 years	4750	-3.01736	0.223731
< 3 years	2666	-3.0157	0.223141
< 3 years	2882	-3.0157	0.223141
< 3 years	2896	-3.0157	0.223141
< 3 years	3555	-3.0157	0.223141
< 3 years	4744	-3.0157	0.223141
< 3 years	4746	-3.0157	0.223141
< 3 years	4752	-3.0157	0.223141
< 3 years	5789	-3.0157	0.223141
< 3 years	5792	-3.0157	0.223141
< 3 years	1550	-3.01387	0.222536
< 3 years	2900	-3.01387	0.222536
< 3 years	3560	-3.01387	0.222536
< 3 years	3678	-3.01387	0.222536
< 3 years	4759	-3.01387	0.222536
< 3 years	5793	-3.01387	0.222536
< 3 years	5795	-3.01387	0.222536
< 3 years	2887	-3.01186	0.221923
< 3 years	2888	-3.01186	0.221923
< 3 years	2938	-3.01186	0.221923
< 3 years	3565	-3.01186	0.221923
< 3 years	4031	-3.01186	0.221923
< 3 years	11	-3.00968	0.221309
< 3 years	3076	-3.00968	0.221309
< 3 years	4761	-3.00968	0.221309
< 3 years	7616	-3.00968	0.221309
< 3 years	1544	-3.00733	0.2207
< 3 years	3074	-3.00733	0.2207
< 3 years	3077	-3.00733	0.2207
< 3 years	3348	-3.00733	0.2207
< 3 years	6878	-3.00733	0.2207
< 3 years	2858	-3.00207	0.219519
< 3 years	2891	-2.99917	0.218954
< 3 years	3507	-2.99917	0.218954
< 3 years	3547	-2.99917	0.218954
< 3 years	3579	-2.99917	0.218954
< 3 years	5258	-2.99917	0.218954
< 3 years	4	-2.99607	0.218411
< 3 years	18	-2.99607	0.218411
< 3 years	403	-2.99607	0.218411
< 3 years	2110	-2.99607	0.218411
< 3 years	2679	-2.99607	0.218411
< 3 years	2680	-2.99607	0.218411
< 3 years	3371	-2.99607	0.218411
< 3 years	4083	-2.99607	0.218411
< 3 years	4117	-2.99607	0.218411
< 3 years	5801	-2.99607	0.218411
< 3 years	13	-2.99277	0.217889
< 3 years	408	-2.99277	0.217889
< 3 years	2683	-2.99277	0.217889
< 3 years	2949	-2.99277	0.217889
< 3 years	3373	-2.99277	0.217889
< 3 years	3378	-2.99277	0.217889
< 3 years	4205	-2.99277	0.217889
< 3 years	5266	-2.99277	0.217889
< 3 years	5270	-2.99277	0.217889
< 3 years	16	-2.98928	0.217389
< 3 years	5715	-2.98928	0.217389
< 3 years	412	-2.98558	0.216908
< 3 years	1531	-2.98558	0.216908
< 3 years	3361	-2.98558	0.216908
< 3 years	3363	-2.98558	0.216908
< 3 years	3374	-2.98558	0.216908
< 3 years	4084	-2.98558	0.216908
< 3 years	3571	-2.98168	0.216443
< 3 years	5271	-2.98168	0.216443
< 3 years	5278	-2.98168	0.216443
< 3 years	5796	-2.97758	0.21599
< 3 years	414	-2.97325	0.215544
< 3 years	417	-2.97325	0.215544
< 3 years	419	-2.97325	0.215544
< 3 years	2822	-2.97325	0.215544
< 3 years	2901	-2.97325	0.215544
< 3 years	2903	-2.97325	0.215544
< 3 years	4186	-2.97325	0.215544
< 3 years	5281	-2.97325	0.215544
< 3 years	6617	-2.97325	0.215544
< 3 years	24	-2.96872	0.215099
< 3 years	423	-2.96872	0.215099
< 3 years	2166	-2.96872	0.215099
< 3 years	2696	-2.96872	0.215099
< 3 years	2941	-2.96872	0.215099
< 3 years	2952	-2.96872	0.215099
< 3 years	3484	-2.96872	0.215099
< 3 years	3916	-2.96872	0.215099
< 3 years	4103	-2.96872	0.215099
< 3 years	5284	-2.96872	0.215099
< 3 years	22	-2.96396	0.214648
< 3 years	23	-2.96396	0.214648
< 3 years	2701	-2.96396	0.214648
< 3 years	3546	-2.96396	0.214648
< 3 years	3570	-2.96396	0.214648
< 3 years	5289	-2.96396	0.214648
< 3 years	6778	-2.96396	0.214648
< 3 years	6862	-2.96396	0.214648
< 3 years	9124	-2.96396	0.214648
< 3 years	9126	-2.96396	0.214648
< 3 years	61	-2.95898	0.214186
< 3 years	432	-2.95898	0.214186
< 3 years	4194	-2.95898	0.214186
< 3 years	4195	-2.95898	0.214186
< 3 years	4196	-2.95898	0.214186
< 3 years	5759	-2.95898	0.214186
< 3 years	9135	-2.95898	0.214186
< 3 years	9529	-2.95898	0.214186
< 3 years	29	-2.95378	0.21371
< 3 years	2708	-2.95378	0.21371
< 3 years	9177	-2.95378	0.21371
< 3 years	9553	-2.95378	0.21371
< 3 years	30	-2.9427	0.21273
< 3 years	5301	-2.9427	0.21273
< 3 years	2170	-2.93683	0.212239
< 3 years	2959	-2.93683	0.212239
< 3 years	5761	-2.93683	0.212239
< 3 years	9540	-2.93683	0.212239
< 3 years	57	-2.93074	0.211755
< 3 years	1537	-2.93074	0.211755
< 3 years	2163	-2.93074	0.211755
< 3 years	2717	-2.93074	0.211755
< 3 years	2961	-2.93074	0.211755
< 3 years	2965	-2.93074	0.211755
< 3 years	3701	-2.93074	0.211755
< 3 years	4089	-2.93074	0.211755
< 3 years	63	-2.92444	0.211286
< 3 years	990	-2.92444	0.211286
< 3 years	3703	-2.92444	0.211286
< 3 years	5314	-2.92444	0.211286
< 3 years	5798	-2.92444	0.211286
< 3 years	56	-2.91792	0.210834
< 3 years	64	-2.91792	0.210834
< 3 years	1512	-2.91792	0.210834
< 3 years	1513	-2.91792	0.210834
< 3 years	1522	-2.91792	0.210834
< 3 years	2236	-2.91792	0.210834
< 3 years	2237	-2.91792	0.210834
< 3 years	2723	-2.91792	0.210834
< 3 years	5312	-2.91792	0.210834
< 3 years	9158	-2.91792	0.210834
< 3 years	2738	-2.91119	0.210405
< 3 years	3458	-2.91119	0.210405
< 3 years	3704	-2.91119	0.210405
< 3 years	4090	-2.91119	0.210405
< 3 years	1022	-2.90425	0.21
< 3 years	1835	-2.90425	0.21
< 3 years	1836	-2.90425	0.21
< 3 years	1837	-2.90425	0.21
< 3 years	6861	-2.90425	0.21
< 3 years	6932	-2.90425	0.21
< 3 years	9830	-2.90425	0.21
< 3 years	67	-2.88975	0.209268
< 3 years	68	-2.88975	0.209268
< 3 years	992	-2.88975	0.209268
< 3 years	1504	-2.88975	0.209268
< 3 years	1507	-2.88975	0.209268
< 3 years	2741	-2.88975	0.209268
< 3 years	4200	-2.88975	0.209268
< 3 years	6933	-2.88975	0.209268
< 3 years	9141	-2.88975	0.209268
< 3 years	86	-2.8822	0.208938
< 3 years	5336	-2.8822	0.208938
< 3 years	5344	-2.8822	0.208938
< 3 years	9778	-2.8822	0.208938
< 3 years	474	-2.87444	0.208629
< 3 years	478	-2.87444	0.208629
< 3 years	1830	-2.87444	0.208629
< 3 years	2746	-2.87444	0.208629
< 3 years	6520	-2.87444	0.208629
< 3 years	6522	-2.87444	0.208629
< 3 years	1024	-2.86648	0.208336
< 3 years	1119	-2.86648	0.208336
< 3 years	1120	-2.86648	0.208336
< 3 years	1820	-2.86648	0.208336
< 3 years	2754	-2.86648	0.208336
< 3 years	2755	-2.86648	0.208336
< 3 years	9522	-2.86648	0.208336
< 3 years	9768	-2.86648	0.208336
< 3 years	4119	-2.85833	0.208053
< 3 years	6558	-2.85833	0.208053
< 3 years	5309	-2.84998	0.207775
< 3 years	5322	-2.84998	0.207775
< 3 years	5325	-2.84998	0.207775
< 3 years	5428	-2.84998	0.207775
< 3 years	1534	-2.84143	0.207494
< 3 years	5348	-2.84143	0.207494
< 3 years	85	-2.8327	0.207203
< 3 years	2158	-2.8327	0.207203
< 3 years	2768	-2.8327	0.207203
< 3 years	5326	-2.8327	0.207203
< 3 years	5357	-2.8327	0.207203
< 3 years	5358	-2.8327	0.207203
< 3 years	6970	-2.8327	0.207203
< 3 years	9146	-2.8327	0.207203
< 3 years	9179	-2.8327	0.207203
< 3 years	9788	-2.8327	0.207203
< 3 years	84	-2.82377	0.206898
< 3 years	1567	-2.82377	0.206898
< 3 years	1591	-2.82377	0.206898
< 3 years	1822	-2.82377	0.206898
< 3 years	3728	-2.82377	0.206898
< 3 years	4123	-2.82377	0.206898
< 3 years	9214	-2.82377	0.206898
< 3 years	78	-2.81467	0.206575
< 3 years	3719	-2.81467	0.206575
< 3 years	5379	-2.81467	0.206575
< 3 years	6538	-2.81467	0.206575
< 3 years	6774	-2.81467	0.206575
< 3 years	6924	-2.81467	0.206575
< 3 years	498	-2.80538	0.206242
< 3 years	2276	-2.80538	0.206242
< 3 years	3725	-2.80538	0.206242
< 3 years	5375	-2.80538	0.206242
< 3 years	5377	-2.80538	0.206242
< 3 years	9170	-2.80538	0.206242
< 3 years	9216	-2.80538	0.206242
< 3 years	35	-2.79593	0.205903
< 3 years	1819	-2.79593	0.205903
< 3 years	2323	-2.79593	0.205903
< 3 years	2835	-2.79593	0.205903
< 3 years	3578	-2.79593	0.205903
< 3 years	3731	-2.79593	0.205903
< 3 years	5339	-2.79593	0.205903
< 3 years	5386	-2.79593	0.205903
< 3 years	5384	-2.78631	0.205563
< 3 years	5392	-2.78631	0.205563
< 3 years	6935	-2.77654	0.205229
< 3 years	5341	-2.76662	0.204905
< 3 years	5407	-2.76662	0.204905
< 3 years	6884	-2.76662	0.204905
< 3 years	9185	-2.76662	0.204905
< 3 years	9209	-2.76662	0.204905
< 3 years	9217	-2.76662	0.204905
< 3 years	9814	-2.76662	0.204905
< 3 years	49	-2.75656	0.204594
< 3 years	105	-2.75656	0.204594
< 3 years	106	-2.75656	0.204594
< 3 years	1615	-2.75656	0.204594
< 3 years	3736	-2.75656	0.204594
< 3 years	4138	-2.75656	0.204594
< 3 years	5401	-2.75656	0.204594
< 3 years	9160	-2.75656	0.204594
< 3 years	9186	-2.75656	0.204594
< 3 years	38	-2.74637	0.204298
< 3 years	96	-2.74637	0.204298
< 3 years	103	-2.74637	0.204298
< 3 years	104	-2.74637	0.204298
< 3 years	1776	-2.74637	0.204298
< 3 years	1779	-2.74637	0.204298
< 3 years	1799	-2.74637	0.204298
< 3 years	5416	-2.74637	0.204298
< 3 years	5422	-2.74637	0.204298
< 3 years	5425	-2.74637	0.204298
< 3 years	5447	-2.74637	0.204298
< 3 years	9192	-2.74637	0.204298
< 3 years	9206	-2.74637	0.204298
< 3 years	50	-2.73606	0.20402
< 3 years	2330	-2.73606	0.20402
< 3 years	9164	-2.73606	0.20402
< 3 years	9194	-2.73606	0.20402
< 3 years	9249	-2.73606	0.20402
< 3 years	9791	-2.73606	0.20402
< 3 years	51	-2.72562	0.203758
< 3 years	5476	-2.72562	0.203758
< 3 years	9248	-2.72562	0.203758
< 3 years	9210	-2.71508	0.20351
< 3 years	9187	-2.70444	0.203273
< 3 years	9269	-2.70444	0.203273
< 3 years	94	-2.6937	0.203042
< 3 years	98	-2.6937	0.203042
< 3 years	543	-2.6937	0.203042
< 3 years	551	-2.6937	0.203042
< 3 years	1058	-2.6937	0.203042
< 3 years	1805	-2.6937	0.203042
< 3 years	3878	-2.6937	0.203042
< 3 years	6525	-2.6937	0.203042
< 3 years	9200	-2.6937	0.203042
< 3 years	9215	-2.6937	0.203042
< 3 years	9278	-2.6937	0.203042
< 3 years	9279	-2.6937	0.203042
< 3 years	9285	-2.6937	0.203042
< 3 years	9805	-2.6937	0.203042
< 3 years	548	-2.68288	0.202811
< 3 years	3750	-2.68288	0.202811
< 3 years	4128	-2.68288	0.202811
< 3 years	4217	-2.68288	0.202811
< 3 years	6869	-2.68288	0.202811
< 3 years	99	-2.67198	0.202574
< 3 years	5453	-2.67198	0.202574
< 3 years	9284	-2.67198	0.202574
< 3 years	567	-2.661	0.202324
< 3 years	570	-2.661	0.202324
< 3 years	4219	-2.661	0.202324
< 3 years	5452	-2.661	0.202324
< 3 years	9589	-2.661	0.202324
< 3 years	55	-2.64997	0.202051
< 3 years	95	-2.64997	0.202051
< 3 years	573	-2.64997	0.202051
< 3 years	580	-2.64997	0.202051
< 3 years	1782	-2.64997	0.202051
< 3 years	2357	-2.64997	0.202051
< 3 years	2358	-2.64997	0.202051
< 3 years	5450	-2.64997	0.202051
< 3 years	9283	-2.64997	0.202051
< 3 years	1834	-2.63887	0.20175
< 3 years	996	-2.62773	0.201415
< 3 years	5441	-2.62773	0.201415
< 3 years	9282	-2.62773	0.201415
< 3 years	9760	-2.62773	0.201415
< 3 years	582	-2.61655	0.201049
< 3 years	1817	-2.61655	0.201049
< 3 years	1599	-2.60535	0.20066
< 3 years	2366	-2.60535	0.20066
< 3 years	9218	-2.60535	0.20066
< 3 years	5459	-2.59413	0.200253
< 3 years	9195	-2.59413	0.200253
< 3 years	9196	-2.59413	0.200253
< 3 years	6491	-2.58292	0.199836
< 3 years	91	-2.57173	0.199415
< 3 years	9201	-2.57173	0.199415
< 3 years	9759	-2.56057	0.198994
< 3 years	4773	-2.53838	0.198172
< 3 years	5460	-2.53838	0.198172
< 3 years	4770	-2.52738	0.197776
< 3 years	5461	-2.52738	0.197776
< 3 years	1771	-2.51647	0.19739
< 3 years	5430	-2.51647	0.19739
< 3 years	9287	-2.51647	0.19739
< 3 years	9744	-2.49493	0.196644
< 3 years	5433	-2.48434	0.196278
< 3 years	119	-2.46357	0.195536
< 3 years	5472	-2.45342	0.195149
< 3 years	9246	-2.45342	0.195149
< 3 years	9260	-2.45342	0.195149
< 3 years	9271	-2.45342	0.195149
< 3 years	5470	-2.44344	0.194743
< 3 years	9262	-2.44344	0.194743
< 3 years	9358	-2.44344	0.194743
< 3 years	92	-2.43365	0.194312
< 3 years	3869	-2.43365	0.194312
< 3 years	4766	-2.43365	0.194312
< 3 years	6356	-2.43365	0.194312
< 3 years	6361	-2.43365	0.194312
< 3 years	9035	-2.43365	0.194312
< 3 years	9230	-2.43365	0.194312
< 3 years	9352	-2.43365	0.194312
< 3 years	4768	-2.42405	0.193859
< 3 years	4769	-2.42405	0.193859
< 3 years	4780	-2.42405	0.193859
< 3 years	9318	-2.42405	0.193859
< 3 years	9357	-2.42405	0.193859
< 3 years	4226	-2.41465	0.193389
< 3 years	9356	-2.41465	0.193389
< 3 years	9535	-2.41465	0.193389
< 3 years	9596	-2.41465	0.193389
< 3 years	9597	-2.41465	0.193389
< 3 years	9749	-2.41465	0.193389
< 3 years	1815	-2.39647	0.192436
< 3 years	2380	-2.39647	0.192436
< 3 years	4786	-2.39647	0.192436
< 3 years	4787	-2.39647	0.192436
< 3 years	4788	-2.39647	0.192436
< 3 years	4796	-2.39647	0.192436
< 3 years	6856	-2.39647	0.192436
< 3 years	9030	-2.39647	0.192436
< 3 years	9036	-2.39647	0.192436
< 3 years	9272	-2.39647	0.192436
< 3 years	9564	-2.39647	0.192436
< 3 years	9567	-2.39647	0.192436
< 3 years	597	-2.38769	0.191967
< 3 years	600	-2.38769	0.191967
< 3 years	602	-2.38769	0.191967
< 3 years	1563	-2.38769	0.191967
< 3 years	3775	-2.38769	0.191967
< 3 years	3780	-2.38769	0.191967
< 3 years	3872	-2.38769	0.191967
< 3 years	4230	-2.38769	0.191967
< 3 years	4799	-2.38769	0.191967
< 3 years	4842	-2.38769	0.191967
< 3 years	6931	-2.38769	0.191967
< 3 years	626	-2.37913	0.191515
< 3 years	1570	-2.37913	0.191515
< 3 years	1833	-2.37913	0.191515
< 3 years	2233	-2.37913	0.191515
< 3 years	4139	-2.37913	0.191515
< 3 years	9297	-2.37913	0.191515
< 3 years	9602	-2.37913	0.191515
< 3 years	2213	-2.37079	0.191085
< 3 years	9055	-2.37079	0.191085
< 3 years	619	-2.36267	0.190682
< 3 years	3337	-2.36267	0.190682
< 3 years	9274	-2.36267	0.190682
< 3 years	9334	-2.35477	0.19031
< 3 years	621	-2.33968	0.189663
< 3 years	4825	-2.33968	0.189663
< 3 years	4827	-2.33968	0.189663
< 3 years	9060	-2.33968	0.189663
< 3 years	9257	-2.33968	0.189663
< 3 years	9258	-2.33968	0.189663
< 3 years	9264	-2.33968	0.189663
< 3 years	9301	-2.33968	0.189663
< 3 years	9315	-2.33968	0.189663
< 3 years	2404	-2.33249	0.189388
< 3 years	2405	-2.33249	0.189388
< 3 years	3919	-2.33249	0.189388
< 3 years	4814	-2.33249	0.189388
< 3 years	7575	-2.33249	0.189388
< 3 years	9331	-2.33249	0.189388
< 3 years	634	-2.32555	0.189142
< 3 years	637	-2.32555	0.189142
< 3 years	1074	-2.32555	0.189142
< 3 years	1400	-2.32555	0.189142
< 3 years	2409	-2.32555	0.189142
< 3 years	2410	-2.32555	0.189142
< 3 years	2412	-2.32555	0.189142
< 3 years	4817	-2.32555	0.189142
< 3 years	4818	-2.32555	0.189142
< 3 years	9235	-2.32555	0.189142
< 3 years	9295	-2.32555	0.189142
< 3 years	9298	-2.32555	0.189142
< 3 years	9336	-2.32555	0.189142
< 3 years	116	-2.31885	0.188921
< 3 years	117	-2.31885	0.188921
< 3 years	640	-2.31885	0.188921
< 3 years	1079	-2.31885	0.188921
< 3 years	1136	-2.31885	0.188921
< 3 years	2277	-2.31885	0.188921
< 3 years	3786	-2.31885	0.188921
< 3 years	8875	-2.31885	0.188921
< 3 years	8877	-2.31885	0.188921
< 3 years	9614	-2.31885	0.188921
< 3 years	644	-2.3124	0.18872
< 3 years	4234	-2.3124	0.18872
< 3 years	4235	-2.3124	0.18872
< 3 years	4810	-2.3124	0.18872
< 3 years	8876	-2.3124	0.18872
< 3 years	9294	-2.3124	0.18872
< 3 years	139	-2.30621	0.188533
< 3 years	4808	-2.30621	0.188533
< 3 years	8866	-2.30027	0.188354
< 3 years	652	-2.2946	0.188177
< 3 years	1070	-2.2946	0.188177
< 3 years	1071	-2.2946	0.188177
< 3 years	3795	-2.2946	0.188177
< 3 years	5371	-2.2946	0.188177
< 3 years	9332	-2.2946	0.188177
< 3 years	3936	-2.28919	0.187998
< 3 years	4794	-2.28919	0.187998
< 3 years	4857	-2.28919	0.187998
< 3 years	5465	-2.28919	0.187998
< 3 years	8857	-2.28919	0.187998
< 3 years	8883	-2.28919	0.187998
< 3 years	9273	-2.28919	0.187998
< 3 years	9321	-2.28919	0.187998
< 3 years	1804	-2.28405	0.187821
< 3 years	3937	-2.28405	0.187821
< 3 years	4855	-2.28405	0.187821
< 3 years	4858	-2.28405	0.187821
< 3 years	5369	-2.28405	0.187821
< 3 years	9303	-2.28405	0.187821
< 3 years	9624	-2.28405	0.187821
< 3 years	9654	-2.28405	0.187821
< 3 years	661	-2.27916	0.187653
< 3 years	663	-2.27916	0.187653
< 3 years	4833	-2.27916	0.187653
< 3 years	4862	-2.27916	0.187653
< 3 years	4865	-2.27916	0.187653
< 3 years	4866	-2.27916	0.187653
< 3 years	9324	-2.27916	0.187653
< 3 years	9354	-2.27916	0.187653
< 3 years	9648	-2.27916	0.187653
< 3 years	9817	-2.27916	0.187653
< 3 years	2435	-2.27452	0.187499
< 3 years	4870	-2.27452	0.187499
< 3 years	5370	-2.27452	0.187499
< 3 years	8893	-2.27452	0.187499
< 3 years	4871	-2.27013	0.187368
< 3 years	8892	-2.27013	0.187368
< 3 years	4873	-2.26597	0.187264
< 3 years	8882	-2.26597	0.187264
< 3 years	1773	-2.26205	0.187193
< 3 years	3948	-2.26205	0.187193
< 3 years	5002	-2.26205	0.187193
< 3 years	5368	-2.26205	0.187193
< 3 years	9305	-2.26205	0.187193
< 3 years	9373	-2.26205	0.187193
< 3 years	109	-2.25836	0.187158
< 3 years	2303	-2.25836	0.187158
< 3 years	5005	-2.25836	0.187158
< 3 years	9416	-2.25836	0.187158
< 3 years	3811	-2.2549	0.187162
< 3 years	9398	-2.2549	0.187162
< 3 years	9655	-2.2549	0.187162
< 3 years	2455	-2.25165	0.187206
< 3 years	3810	-2.25165	0.187206
< 3 years	3815	-2.24861	0.187288
< 3 years	3901	-2.24861	0.187288
< 3 years	3940	-2.24861	0.187288
< 3 years	5016	-2.24861	0.187288
< 3 years	4241	-2.24578	0.187406
< 3 years	4895	-2.24578	0.187406
< 3 years	4896	-2.24578	0.187406
< 3 years	4897	-2.24578	0.187406
< 3 years	9397	-2.24578	0.187406
< 3 years	4893	-2.24315	0.187556
< 3 years	5026	-2.24071	0.187733
< 3 years	5027	-2.24071	0.187733
< 3 years	8853	-2.24071	0.187733
< 3 years	9389	-2.24071	0.187733
< 3 years	9391	-2.24071	0.187733
< 3 years	9394	-2.24071	0.187733
< 3 years	9660	-2.24071	0.187733
< 3 years	1002	-2.23847	0.187929
< 3 years	1041	-2.23847	0.187929
< 3 years	1141	-2.23847	0.187929
< 3 years	5031	-2.23847	0.187929
< 3 years	5033	-2.23847	0.187929
< 3 years	9393	-2.23847	0.187929
< 3 years	9662	-2.23847	0.187929
< 3 years	2469	-2.23641	0.188139
< 3 years	3921	-2.23641	0.188139
< 3 years	4245	-2.23641	0.188139
< 3 years	9422	-2.23641	0.188139
< 3 years	9562	-2.23641	0.188139
< 3 years	9381	-2.23282	0.188567
< 3 years	9631	-2.23282	0.188567
< 3 years	9396	-2.23128	0.18877
< 3 years	4927	-2.22991	0.188964
< 3 years	4928	-2.22991	0.188964
< 3 years	5367	-2.22868	0.189153
< 3 years	9380	-2.22868	0.189153
< 3 years	9385	-2.22868	0.189153
< 3 years	2478	-2.2276	0.189343
< 3 years	5366	-2.2276	0.189343
< 3 years	9429	-2.2276	0.189343
< 3 years	4940	-2.22665	0.189542
< 3 years	4941	-2.22665	0.189542
< 3 years	5059	-2.22665	0.189542
< 3 years	5063	-2.22665	0.189542
< 3 years	9413	-2.22665	0.189542
< 3 years	9627	-2.22665	0.189542
< 3 years	4943	-2.22583	0.189756
< 3 years	4944	-2.22583	0.189756
< 3 years	5068	-2.22583	0.189756
< 3 years	5069	-2.22583	0.189756
< 3 years	5070	-2.22583	0.189756
< 3 years	9690	-2.22583	0.189756
< 3 years	4947	-2.22513	0.189988
< 3 years	8944	-2.22513	0.189988
< 3 years	8948	-2.22513	0.189988
< 3 years	9241	-2.22513	0.189988
< 3 years	9327	-2.22513	0.189988
< 3 years	9387	-2.22513	0.189988
< 3 years	9895	-2.22513	0.189988
< 3 years	9668	-2.22453	0.190245
< 3 years	4948	-2.22403	0.190528
< 3 years	4951	-2.22403	0.190528
< 3 years	9326	-2.22403	0.190528
< 3 years	4248	-2.22362	0.19084
< 3 years	4959	-2.22362	0.19084
< 3 years	5072	-2.22362	0.19084
< 3 years	8388	-2.22362	0.19084
< 3 years	8815	-2.22362	0.19084
< 3 years	9328	-2.22362	0.19084
< 3 years	9420	-2.22362	0.19084
< 3 years	9855	-2.22362	0.19084
< 3 years	140	-2.2233	0.191179
< 3 years	4251	-2.2233	0.191179
< 3 years	4257	-2.2233	0.191179
< 3 years	4952	-2.2233	0.191179
< 3 years	5364	-2.2233	0.191179
< 3 years	8391	-2.2233	0.191179
< 3 years	4968	-2.22304	0.191544
< 3 years	4969	-2.22304	0.191544
< 3 years	5083	-2.22304	0.191544
< 3 years	9894	-2.22304	0.191544
< 3 years	4861	-2.22285	0.191932
< 3 years	9027	-2.22285	0.191932
< 3 years	4974	-2.22271	0.192339
< 3 years	5252	-2.22271	0.192339
< 3 years	8933	-2.22271	0.192339
< 3 years	9365	-2.22271	0.192339
< 3 years	9705	-2.22271	0.192339
< 3 years	9725	-2.22271	0.192339
< 3 years	9859	-2.22262	0.192758
< 3 years	9421	-2.22256	0.193184
< 3 years	4991	-2.22253	0.193609
< 3 years	9858	-2.22253	0.193609
< 3 years	1175	-2.22252	0.194025
< 3 years	1192	-2.22252	0.194025
< 3 years	1193	-2.22252	0.194025
< 3 years	4987	-2.22252	0.194025
< 3 years	1200	-2.22252	0.194426
< 3 years	4995	-2.22252	0.194426
< 3 years	8778	-2.22252	0.194426
< 3 years	9497	-2.22252	0.194426
< 3 years	9729	-2.22252	0.194426
< 3 years	9863	-2.22252	0.194426
< 3 years	4996	-2.22252	0.194808
< 3 years	10085	-2.22252	0.194808
< 3 years	1161	-2.22252	0.195174
< 3 years	1163	-2.22252	0.195174
< 3 years	1180	-2.22252	0.195174
< 3 years	5108	-2.22252	0.195174
< 3 years	5109	-2.22252	0.195174
< 3 years	9435	-2.22252	0.195174
< 3 years	9890	-2.22252	0.195174
< 3 years	10093	-2.22252	0.195174
< 3 years	10094	-2.22252	0.195174
< 3 years	10089	-2.22252	0.195528
< 3 years	1112	-2.22252	0.195879
< 3 years	1158	-2.22252	0.195879
< 3 years	10076	-2.22252	0.195879
< 3 years	133	-2.22252	0.196232
< 3 years	134	-2.22252	0.196232
< 3 years	8992	-2.22252	0.196232
< 3 years	9434	-2.22252	0.196232
< 3 years	9468	-2.22252	0.196232
< 3 years	10077	-2.22252	0.196232
< 3 years	10079	-2.22252	0.196232
< 3 years	10080	-2.22252	0.196232
< 3 years	130	-2.22252	0.196592
< 3 years	131	-2.22252	0.196592
< 3 years	136	-2.22252	0.196592
< 3 years	8980	-2.22252	0.196592
< 3 years	9845	-2.22252	0.196592
< 3 years	9866	-2.22252	0.196592
< 3 years	5123	-2.22252	0.196965
< 3 years	8979	-2.22252	0.196965
< 3 years	9464	-2.22252	0.196965
< 3 years	9466	-2.22252	0.196965
< 3 years	9874	-2.22252	0.196965
< 3 years	10097	-2.22252	0.196965
< 3 years	934	-2.22252	0.197353
< 3 years	1198	-2.22252	0.197353
< 3 years	9548	-2.22252	0.197353
< 3 years	9706	-2.22252	0.197353
< 3 years	5130	-2.22252	0.197759
< 3 years	9441	-2.22252	0.197759
< 3 years	137	-2.22252	0.199084
< 3 years	743	-2.22252	0.199084
< 3 years	1184	-2.22252	0.199084
< 3 years	5133	-2.22252	0.199084
< 3 years	10134	-2.22252	0.199084
< 3 years	1156	-2.22252	0.199555
< 3 years	5134	-2.22252	0.199555
< 3 years	8872	-2.22252	0.199555
< 3 years	9437	-2.22252	0.199555
< 3 years	1155	-2.22252	0.200033
< 3 years	8934	-2.22252	0.200033
< 3 years	727	-2.22252	0.200513
< 3 years	916	-2.22252	0.200513
< 3 years	5146	-2.22252	0.200513
< 3 years	8985	-2.22252	0.200513
< 3 years	8999	-2.22252	0.200513
< 3 years	10115	-2.22252	0.200513
< 3 years	5147	-2.22252	0.200989
< 3 years	9899	-2.22252	0.200989
< 3 years	10126	-2.22252	0.200989
< 3 years	9502	-2.22252	0.201455
< 3 years	10129	-2.22252	0.201455
< 3 years	143	-2.22252	0.20233
< 3 years	744	-2.22252	0.20233
< 3 years	5151	-2.22252	0.20233
< 3 years	5154	-2.22252	0.20233
< 3 years	9000	-2.22252	0.20233
< 3 years	9494	-2.22252	0.20233
< 3 years	9885	-2.22252	0.20233
< 3 years	9905	-2.22252	0.20233
< 3 years	141	-2.22252	0.202736
< 3 years	145	-2.22252	0.202736
< 3 years	4270	-2.22252	0.202736
< 3 years	4273	-2.22252	0.202736
< 3 years	5164	-2.22252	0.202736
< 3 years	5784	-2.22252	0.202736
< 3 years	9911	-2.22252	0.202736
< 3 years	10131	-2.22252	0.202736
< 3 years	2527	-2.22252	0.203125
< 3 years	4275	-2.22252	0.203125
< 3 years	4276	-2.22252	0.203125
< 3 years	5162	-2.22252	0.203125
< 3 years	5783	-2.22252	0.203125
< 3 years	9869	-2.22252	0.203125
< 3 years	9912	-2.22252	0.203125
< 3 years	1826	-2.22252	0.203506
< 3 years	8709	-2.22252	0.203506
< 3 years	9914	-2.22252	0.203506
< 3 years	10148	-2.22252	0.203506
< 3 years	10150	-2.22252	0.203506
< 3 years	148	-2.22252	0.203888
< 3 years	9471	-2.22252	0.203888
< 3 years	10161	-2.22252	0.204677
< 3 years	151	-2.22252	0.205099
< 3 years	5181	-2.22252	0.205099
< 3 years	4277	-2.22252	0.205545
< 3 years	8828	-2.22252	0.20602
< 3 years	9922	-2.22252	0.20602
< 3 years	9925	-2.22252	0.206526
< 3 years	10030	-2.22252	0.206526
< 3 years	9900	-2.22252	0.207064
< 3 years	774	-2.22252	0.207634
< 3 years	10035	-2.22252	0.208236
< 3 years	8974	-2.22252	0.208868
< 3 years	8975	-2.22252	0.208868
< 3 years	155	-2.22252	0.209527
< 3 years	9919	-2.22252	0.209527
< 3 years	10174	-2.22252	0.209527
< 3 years	154	-2.22252	0.210211
< 3 years	3950	-2.22252	0.210211
< 3 years	4281	-2.22252	0.210211
< 3 years	5216	-2.22252	0.210211
< 3 years	8868	-2.22252	0.210211
< 3 years	9873	-2.22252	0.210211
< 3 years	10187	-2.22252	0.210211
< 3 years	10188	-2.22252	0.210211
< 3 years	156	-2.22252	0.210917
< 3 years	898	-2.22252	0.210917
< 3 years	8520	-2.22252	0.210917
< 3 years	9737	-2.22252	0.210917
< 3 years	5224	-2.22252	0.211644
< 3 years	8522	-2.22252	0.211644
< 3 years	9709	-2.22252	0.211644
< 3 years	5780	-2.22252	0.212393
< 3 years	9707	-2.22252	0.212393
< 3 years	10181	-2.22252	0.212393
< 3 years	5779	-2.22252	0.213172
< 3 years	10198	-2.22252	0.213172
< 3 years	10199	-2.22252	0.213172
< 3 years	5227	-2.22252	0.213992
< 3 years	10038	-2.22252	0.213992
< 3 years	1166	-2.22252	0.214865
< 3 years	3899	-2.22252	0.214865
< 3 years	5777	-2.22252	0.214865
< 3 years	6717	-2.22252	0.214865
< 3 years	10219	-2.22252	0.214865
< 3 years	5763	-2.22252	0.215804
< 3 years	8494	-2.22252	0.215804
< 3 years	9515	-2.22252	0.216818
< 3 years	5238	-2.22252	0.217921
< 3 years	5239	-2.22252	0.217921
< 3 years	8528	-2.22252	0.217921
< 3 years	9512	-2.22252	0.217921
< 3 years	10014	-2.22252	0.217921
< 3 years	1010	-2.22252	0.220426
< 3 years	10016	-2.22252	0.220426
< 3 years	10221	-2.22252	0.220426
< 3 years	159	-2.22252	0.221846
< 3 years	5764	-2.22252	0.221846
< 3 years	9100	-2.22252	0.221846
< 3 years	5767	-2.22252	0.223386
< 3 years	8506	-2.22252	0.223386
< 3 years	8578	-2.22252	0.223386
< 3 years	8580	-2.22252	0.223386
< 3 years	9965	-2.22252	0.223386
< 3 years	10234	-2.22252	0.223386
< 3 years	8873	-2.22252	0.225051
< 3 years	164	-2.22252	0.226846
< 3 years	5483	-2.22252	0.226846
< 3 years	5493	-2.22252	0.226846
< 3 years	8604	-2.22252	0.226846
< 3 years	8871	-2.22252	0.226846
< 3 years	9099	-2.22252	0.226846
< 3 years	9507	-2.22252	0.226846
< 3 years	10101	-2.22252	0.226846
< 3 years	10241	-2.22252	0.226846
< 3 years	8535	-2.22252	0.228773
< 3 years	10017	-2.22252	0.228773
< 3 years	10250	-2.22252	0.230835
< 3 years	9960	-2.22252	0.233034
< 3 years	10039	-2.22252	0.233034
< 3 years	4293	-2.22252	0.235371
< 3 years	5486	-2.22252	0.235371
< 3 years	9519	-2.22252	0.235371
< 3 years	9955	-2.22252	0.235371
< 3 years	10271	-2.22252	0.235371
< 3 years	10272	-2.22252	0.237849
< 3 years	1284	-2.22252	0.240471
< 3 years	9936	-2.22252	0.240471
< 3 years	9945	-2.22252	0.240471
< 3 years	9983	-2.22252	0.240471
< 3 years	168	-2.22252	0.243244
< 3 years	1280	-2.22252	0.243244
< 3 years	5505	-2.22252	0.243244
< 3 years	9967	-2.22252	0.249287
< 3 years	10290	-2.22252	0.249287
< 3 years	10294	-2.22252	0.249287
< 3 years	10295	-2.22252	0.252582
< 3 years	10296	-2.22252	0.252582
< 3 years	9103	-2.22252	0.256072
< 3 years	9986	-2.22252	0.256072
< 3 years	171	-2.22252	0.259768
< 3 years	5769	-2.22252	0.259768
< 3 years	5772	-2.22252	0.259768
< 3 years	5773	-2.22252	0.259768
< 3 years	9091	-2.22252	0.259768
< 3 years	9696	-2.22252	0.259768
< 3 years	172	-2.22252	0.263678
< 3 years	8346	-2.22252	0.263678
< 3 years	8349	-2.22252	0.263678
< 3 years	174	-2.22252	0.267809
< 3 years	8352	-2.22252	0.267809
< 3 years	8353	-2.22252	0.267809
< 3 years	8546	-2.22252	0.267809
< 3 years	8952	-2.22252	0.267809
< 3 years	10040	-2.22252	0.267809
< 3 years	10279	-2.22252	0.267809
< 3 years	8550	-2.22252	0.272166
< 3 years	10306	-2.22252	0.28157
< 3 years	10310	-2.22252	0.28157
< 3 years	10311	-2.22252	0.28157
< 3 years	176	-2.22252	0.286621
< 3 years	8343	-2.22252	0.286621
< 3 years	9998	-2.22252	0.286621
< 3 years	5529	-2.22252	0.291905
< 3 years	6871	-2.22252	0.291905
< 3 years	5532	-2.22252	0.29742
< 3 years	8355	-2.22252	0.30914
< 3 years	10046	-2.22252	0.30914
< 3 years	10319	-2.22252	0.30914
< 3 years	8356	-2.22252	0.315341
< 3 years	9090	-2.22252	0.315341
< 3 years	5542	-2.22252	0.328416
< 3 years	5543	-2.22252	0.328416
< 3 years	9082	-2.22252	0.328416
< 3 years	10059	-2.22252	0.328416
< 3 years	5546	-2.22252	0.335292
< 3 years	5548	-2.22252	0.335292
< 3 years	9116	-2.22252	0.335292
< 3 years	9971	-2.22252	0.335292
< 3 years	10317	-2.22252	0.335292
< 3 years	5555	-2.22252	0.342399
< 3 years	8341	-2.22252	0.342399
< 3 years	5557	-2.22251	0.349739
< 3 years	5561	-2.22251	0.349739
< 3 years	8375	-2.22251	0.349739
< 3 years	9972	-2.22251	0.349739
< 3 years	9976	-2.22251	0.349739
< 3 years	5565	-2.22251	0.357314
< 3 years	10048	-2.22251	0.357314
< 3 years	10335	-2.22251	0.357314
< 3 years	10001	-2.22251	0.365126
< 3 years	10334	-2.22251	0.365126
< 3 years	8864	-2.22251	0.373176
< 3 years	9092	-2.22251	0.373176
< 3 years	5567	-2.22249	0.389982
< 3 years	5570	-2.22249	0.389982
< 3 years	8374	-2.22249	0.389982
< 3 years	9085	-2.22249	0.389982
< 3 years	9087	-2.22249	0.389982
< 3 years	3957	-2.22248	0.398736
< 3 years	5573	-2.22248	0.398736
< 3 years	8370	-2.22248	0.398736
< 3 years	10235	-2.22248	0.398736
< 3 years	10346	-2.22248	0.398736
< 3 years	5580	-2.22247	0.407719
< 3 years	10066	-2.22246	0.416928
< 3 years	8376	-2.22245	0.426356
< 3 years	10073	-2.22245	0.426356
< 3 years	10074	-2.22243	0.436001
< 3 years	5584	-2.22241	0.445855
< 3 years	10071	-2.22241	0.445855
3 to 11 years	5845	-4.25911	0.412447
3 to 11 years	7454	-4.25911	0.412447
3 to 11 years	5805	-4.25911	0.404419
3 to 11 years	5835	-4.25911	0.404419
3 to 11 years	5844	-4.25911	0.404419
3 to 11 years	5975	-4.25911	0.404419
3 to 11 years	5976	-4.25911	0.404419
3 to 11 years	5978	-4.25911	0.404419
3 to 11 years	5979	-4.25911	0.404419
3 to 11 years	7437	-4.25911	0.404419
3 to 11 years	7458	-4.25911	0.404419
3 to 11 years	7467	-4.25911	0.404419
3 to 11 years	7468	-4.25911	0.404419
3 to 11 years	7667	-4.25911	0.404419
3 to 11 years	7669	-4.25911	0.404419
3 to 11 years	8164	-4.25911	0.404419
3 to 11 years	5849	-4.25911	0.396547
3 to 11 years	5851	-4.25911	0.396547
3 to 11 years	5852	-4.25911	0.396547
3 to 11 years	5980	-4.25911	0.396547
3 to 11 years	5981	-4.25911	0.396547
3 to 11 years	5982	-4.25911	0.396547
3 to 11 years	5984	-4.25911	0.396547
3 to 11 years	5985	-4.25911	0.396547
3 to 11 years	7006	-4.25911	0.396547
3 to 11 years	7215	-4.25911	0.396547
3 to 11 years	7220	-4.25911	0.396547
3 to 11 years	7221	-4.25911	0.396547
3 to 11 years	7469	-4.25911	0.396547
3 to 11 years	7471	-4.25911	0.396547
3 to 11 years	7487	-4.25911	0.396547
3 to 11 years	7493	-4.25911	0.396547
3 to 11 years	7650	-4.25911	0.396547
3 to 11 years	7651	-4.25911	0.396547
3 to 11 years	7657	-4.25911	0.396547
3 to 11 years	7666	-4.25911	0.396547
3 to 11 years	7687	-4.25911	0.396547
3 to 11 years	7692	-4.25911	0.396547
3 to 11 years	8168	-4.25911	0.396547
3 to 11 years	8169	-4.25911	0.396547
3 to 11 years	5807	-4.25911	0.388836
3 to 11 years	5855	-4.25911	0.388836
3 to 11 years	5857	-4.25911	0.388836
3 to 11 years	5860	-4.25911	0.388836
3 to 11 years	5869	-4.25911	0.388836
3 to 11 years	5988	-4.25911	0.388836
3 to 11 years	5989	-4.25911	0.388836
3 to 11 years	5990	-4.25911	0.388836
3 to 11 years	5991	-4.25911	0.388836
3 to 11 years	5993	-4.25911	0.388836
3 to 11 years	6417	-4.25911	0.388836
3 to 11 years	7213	-4.25911	0.388836
3 to 11 years	7225	-4.25911	0.388836
3 to 11 years	7226	-4.25911	0.388836
3 to 11 years	7227	-4.25911	0.388836
3 to 11 years	7451	-4.25911	0.388836
3 to 11 years	7620	-4.25911	0.388836
3 to 11 years	7653	-4.25911	0.388836
3 to 11 years	7659	-4.25911	0.388836
3 to 11 years	8170	-4.25911	0.388836
3 to 11 years	8172	-4.25911	0.388836
3 to 11 years	8173	-4.25911	0.388836
3 to 11 years	5862	-4.25911	0.381288
3 to 11 years	5863	-4.25911	0.381288
3 to 11 years	5864	-4.25911	0.381288
3 to 11 years	5877	-4.25911	0.381288
3 to 11 years	5994	-4.25911	0.381288
3 to 11 years	5995	-4.25911	0.381288
3 to 11 years	7232	-4.25911	0.381288
3 to 11 years	7233	-4.25911	0.381288
3 to 11 years	7436	-4.25911	0.381288
3 to 11 years	7498	-4.25911	0.381288
3 to 11 years	7630	-4.25911	0.381288
3 to 11 years	8068	-4.25911	0.381288
3 to 11 years	5879	-4.25911	0.373908
3 to 11 years	7642	-4.25911	0.373908
3 to 11 years	7646	-4.25911	0.373908
3 to 11 years	7236	-4.25911	0.366699
3 to 11 years	7675	-4.25911	0.366699
3 to 11 years	7676	-4.25911	0.366699
3 to 11 years	7679	-4.25911	0.366699
3 to 11 years	5806	-4.25911	0.359662
3 to 11 years	5808	-4.25911	0.359662
3 to 11 years	5809	-4.25911	0.359662
3 to 11 years	5840	-4.25911	0.359662
3 to 11 years	5870	-4.25911	0.359662
3 to 11 years	5871	-4.25911	0.359662
3 to 11 years	5876	-4.25911	0.359662
3 to 11 years	6001	-4.25911	0.359662
3 to 11 years	6002	-4.25911	0.359662
3 to 11 years	6419	-4.25911	0.359662
3 to 11 years	6994	-4.25911	0.359662
3 to 11 years	6996	-4.25911	0.359662
3 to 11 years	7004	-4.25911	0.359662
3 to 11 years	7005	-4.25911	0.359662
3 to 11 years	7029	-4.25911	0.359662
3 to 11 years	7440	-4.25911	0.359662
3 to 11 years	7441	-4.25911	0.359662
3 to 11 years	7505	-4.25911	0.359662
3 to 11 years	7623	-4.25911	0.359662
3 to 11 years	7670	-4.25911	0.359662
3 to 11 years	8175	-4.25911	0.359662
3 to 11 years	5827	-4.25911	0.352801
3 to 11 years	5836	-4.25911	0.352801
3 to 11 years	5837	-4.25911	0.352801
3 to 11 years	6005	-4.25911	0.352801
3 to 11 years	6200	-4.25911	0.352801
3 to 11 years	6201	-4.25911	0.352801
3 to 11 years	6421	-4.25911	0.352801
3 to 11 years	6995	-4.25911	0.352801
3 to 11 years	7001	-4.25911	0.352801
3 to 11 years	7002	-4.25911	0.352801
3 to 11 years	7003	-4.25911	0.352801
3 to 11 years	7028	-4.25911	0.352801
3 to 11 years	7077	-4.25911	0.352801
3 to 11 years	7237	-4.25911	0.352801
3 to 11 years	7530	-4.25911	0.352801
3 to 11 years	7682	-4.25911	0.352801
3 to 11 years	7805	-4.25911	0.352801
3 to 11 years	8050	-4.25911	0.352801
3 to 11 years	8176	-4.25911	0.352801
3 to 11 years	8177	-4.25911	0.352801
3 to 11 years	8178	-4.25911	0.352801
3 to 11 years	8179	-4.25911	0.352801
3 to 11 years	8180	-4.25911	0.352801
3 to 11 years	5883	-4.25911	0.346118
3 to 11 years	5888	-4.25911	0.346118
3 to 11 years	6009	-4.25911	0.346118
3 to 11 years	6010	-4.25911	0.346118
3 to 11 years	6011	-4.25911	0.346118
3 to 11 years	6012	-4.25911	0.346118
3 to 11 years	6998	-4.25911	0.346118
3 to 11 years	7026	-4.25911	0.346118
3 to 11 years	7070	-4.25911	0.346118
3 to 11 years	7240	-4.25911	0.346118
3 to 11 years	7536	-4.25911	0.346118
3 to 11 years	7629	-4.25911	0.346118
3 to 11 years	7672	-4.25911	0.346118
3 to 11 years	7690	-4.25911	0.346118
3 to 11 years	7804	-4.25911	0.346118
3 to 11 years	7806	-4.25911	0.346118
3 to 11 years	8182	-4.25911	0.346118
3 to 11 years	5859	-4.25911	0.339612
3 to 11 years	5889	-4.25911	0.339612
3 to 11 years	5891	-4.25911	0.339612
3 to 11 years	6203	-4.25911	0.339612
3 to 11 years	6208	-4.25911	0.339612
3 to 11 years	6209	-4.25911	0.339612
3 to 11 years	6210	-4.25911	0.339612
3 to 11 years	6211	-4.25911	0.339612
3 to 11 years	6213	-4.25911	0.339612
3 to 11 years	7238	-4.25911	0.339612
3 to 11 years	7539	-4.25911	0.339612
3 to 11 years	7808	-4.25911	0.339612
3 to 11 years	5892	-4.25911	0.333285
3 to 11 years	6212	-4.25911	0.333285
3 to 11 years	6216	-4.25911	0.333285
3 to 11 years	6997	-4.25911	0.333285
3 to 11 years	7534	-4.25911	0.333285
3 to 11 years	7632	-4.25911	0.333285
3 to 11 years	5894	-4.25911	0.327136
3 to 11 years	5904	-4.25911	0.327136
3 to 11 years	5906	-4.25911	0.327136
3 to 11 years	5915	-4.25911	0.327136
3 to 11 years	6219	-4.25911	0.327136
3 to 11 years	7515	-4.25911	0.327136
3 to 11 years	7574	-4.25911	0.327136
3 to 11 years	5916	-4.25911	0.321165
3 to 11 years	6221	-4.25911	0.321165
3 to 11 years	5898	-4.25911	0.315371
3 to 11 years	5900	-4.25911	0.315371
3 to 11 years	5902	-4.25911	0.315371
3 to 11 years	5908	-4.25911	0.315371
3 to 11 years	5909	-4.25911	0.315371
3 to 11 years	5912	-4.25911	0.315371
3 to 11 years	6017	-4.25911	0.315371
3 to 11 years	6020	-4.25911	0.315371
3 to 11 years	6025	-4.25911	0.315371
3 to 11 years	6027	-4.25911	0.315371
3 to 11 years	6028	-4.25911	0.315371
3 to 11 years	6239	-4.25911	0.315371
3 to 11 years	6668	-4.25911	0.315371
3 to 11 years	6670	-4.25911	0.315371
3 to 11 years	7009	-4.25911	0.315371
3 to 11 years	7013	-4.25911	0.315371
3 to 11 years	7014	-4.25911	0.315371
3 to 11 years	7015	-4.25911	0.315371
3 to 11 years	7016	-4.25911	0.315371
3 to 11 years	7024	-4.25911	0.315371
3 to 11 years	7073	-4.25911	0.315371
3 to 11 years	7086	-4.25911	0.315371
3 to 11 years	7516	-4.25911	0.315371
3 to 11 years	7520	-4.25911	0.315371
3 to 11 years	7648	-4.25911	0.315371
3 to 11 years	7654	-4.25911	0.315371
3 to 11 years	7668	-4.25911	0.315371
3 to 11 years	7697	-4.25911	0.315371
3 to 11 years	7698	-4.25911	0.315371
3 to 11 years	7815	-4.25911	0.315371
3 to 11 years	8071	-4.25911	0.315371
3 to 11 years	8186	-4.25911	0.315371
3 to 11 years	5940	-4.25911	0.309753
3 to 11 years	5942	-4.25911	0.309753
3 to 11 years	6037	-4.25911	0.309753
3 to 11 years	6228	-4.25911	0.309753
3 to 11 years	6234	-4.25911	0.309753
3 to 11 years	6246	-4.25911	0.309753
3 to 11 years	6247	-4.25911	0.309753
3 to 11 years	6248	-4.25911	0.309753
3 to 11 years	6424	-4.25911	0.309753
3 to 11 years	6426	-4.25911	0.309753
3 to 11 years	6628	-4.25911	0.309753
3 to 11 years	6653	-4.25911	0.309753
3 to 11 years	6655	-4.25911	0.309753
3 to 11 years	6656	-4.25911	0.309753
3 to 11 years	6664	-4.25911	0.309753
3 to 11 years	6667	-4.25911	0.309753
3 to 11 years	7017	-4.25911	0.309753
3 to 11 years	7030	-4.25911	0.309753
3 to 11 years	7494	-4.25911	0.309753
3 to 11 years	7496	-4.25911	0.309753
3 to 11 years	7519	-4.25911	0.309753
3 to 11 years	7634	-4.25911	0.309753
3 to 11 years	7677	-4.25911	0.309753
3 to 11 years	7683	-4.25911	0.309753
3 to 11 years	7693	-4.25911	0.309753
3 to 11 years	7699	-4.25911	0.309753
3 to 11 years	7817	-4.25911	0.309753
3 to 11 years	7818	-4.25911	0.309753
3 to 11 years	8033	-4.25911	0.309753
3 to 11 years	8034	-4.25911	0.309753
3 to 11 years	8041	-4.25911	0.309753
3 to 11 years	8043	-4.25911	0.309753
3 to 11 years	8156	-4.25911	0.309753
3 to 11 years	8189	-4.25911	0.309753
3 to 11 years	5810	-4.25911	0.30431
3 to 11 years	5918	-4.25911	0.30431
3 to 11 years	5945	-4.25911	0.30431
3 to 11 years	6033	-4.25911	0.30431
3 to 11 years	6035	-4.25911	0.30431
3 to 11 years	6625	-4.25911	0.30431
3 to 11 years	6654	-4.25911	0.30431
3 to 11 years	6657	-4.25911	0.30431
3 to 11 years	6661	-4.25911	0.30431
3 to 11 years	6665	-4.25911	0.30431
3 to 11 years	7084	-4.25911	0.30431
3 to 11 years	7247	-4.25911	0.30431
3 to 11 years	7466	-4.25911	0.30431
3 to 11 years	7688	-4.25911	0.30431
3 to 11 years	7700	-4.25911	0.30431
3 to 11 years	7704	-4.25911	0.30431
3 to 11 years	7705	-4.25911	0.30431
3 to 11 years	7707	-4.25911	0.30431
3 to 11 years	7812	-4.25911	0.30431
3 to 11 years	8161	-4.25911	0.30431
3 to 11 years	8191	-4.25911	0.30431
3 to 11 years	8195	-4.25911	0.30431
3 to 11 years	5947	-4.25911	0.299043
3 to 11 years	5948	-4.25911	0.299043
3 to 11 years	5949	-4.25911	0.299043
3 to 11 years	5951	-4.25911	0.299043
3 to 11 years	6245	-4.25911	0.299043
3 to 11 years	6254	-4.25911	0.299043
3 to 11 years	6624	-4.25911	0.299043
3 to 11 years	6672	-4.25911	0.299043
3 to 11 years	7034	-4.25911	0.299043
3 to 11 years	7039	-4.25911	0.299043
3 to 11 years	7048	-4.25911	0.299043
3 to 11 years	7074	-4.25911	0.299043
3 to 11 years	7082	-4.25911	0.299043
3 to 11 years	7083	-4.25911	0.299043
3 to 11 years	7251	-4.25911	0.299043
3 to 11 years	7252	-4.25911	0.299043
3 to 11 years	7253	-4.25911	0.299043
3 to 11 years	7254	-4.25911	0.299043
3 to 11 years	7506	-4.25911	0.299043
3 to 11 years	7543	-4.25911	0.299043
3 to 11 years	7701	-4.25911	0.299043
3 to 11 years	7708	-4.25911	0.299043
3 to 11 years	7709	-4.25911	0.299043
3 to 11 years	7719	-4.25911	0.299043
3 to 11 years	7721	-4.25911	0.299043
3 to 11 years	7809	-4.25911	0.299043
3 to 11 years	7813	-4.25911	0.299043
3 to 11 years	8059	-4.25911	0.299043
3 to 11 years	8194	-4.25911	0.299043
3 to 11 years	8197	-4.25911	0.299043
3 to 11 years	5587	-4.25911	0.293955
3 to 11 years	5599	-4.25911	0.293955
3 to 11 years	5920	-4.25911	0.293955
3 to 11 years	5952	-4.25911	0.293955
3 to 11 years	6040	-4.25911	0.293955
3 to 11 years	6042	-4.25911	0.293955
3 to 11 years	6264	-4.25911	0.293955
3 to 11 years	6431	-4.25911	0.293955
3 to 11 years	6633	-4.25911	0.293955
3 to 11 years	7025	-4.25911	0.293955
3 to 11 years	7107	-4.25911	0.293955
3 to 11 years	7256	-4.25911	0.293955
3 to 11 years	7258	-4.25911	0.293955
3 to 11 years	7259	-4.25911	0.293955
3 to 11 years	7260	-4.25911	0.293955
3 to 11 years	7576	-4.25911	0.293955
3 to 11 years	8037	-4.25911	0.293955
3 to 11 years	8038	-4.25911	0.293955
3 to 11 years	5588	-4.25911	0.289046
3 to 11 years	5955	-4.25911	0.289046
3 to 11 years	7545	-4.25911	0.289046
3 to 11 years	7546	-4.25911	0.289046
3 to 11 years	7573	-4.25911	0.289046
3 to 11 years	7711	-4.25911	0.289046
3 to 11 years	7510	-4.25911	0.284319
3 to 11 years	7547	-4.25911	0.284319
3 to 11 years	7769	-4.25911	0.284319
3 to 11 years	7770	-4.25911	0.284319
3 to 11 years	7771	-4.25911	0.284319
3 to 11 years	5592	-4.25911	0.279776
3 to 11 years	5929	-4.25911	0.279776
3 to 11 years	6039	-4.25911	0.279776
3 to 11 years	6044	-4.25911	0.279776
3 to 11 years	6058	-4.25911	0.279776
3 to 11 years	6261	-4.25911	0.279776
3 to 11 years	6701	-4.25911	0.279776
3 to 11 years	6704	-4.25911	0.279776
3 to 11 years	7007	-4.25911	0.279776
3 to 11 years	7008	-4.25911	0.279776
3 to 11 years	7010	-4.25911	0.279776
3 to 11 years	7011	-4.25911	0.279776
3 to 11 years	7012	-4.25911	0.279776
3 to 11 years	7040	-4.25911	0.279776
3 to 11 years	7075	-4.25911	0.279776
3 to 11 years	7108	-4.25911	0.279776
3 to 11 years	7261	-4.25911	0.279776
3 to 11 years	7263	-4.25911	0.279776
3 to 11 years	7508	-4.25911	0.279776
3 to 11 years	7827	-4.25911	0.279776
3 to 11 years	7831	-4.25911	0.279776
3 to 11 years	8031	-4.25911	0.279776
3 to 11 years	8036	-4.25911	0.279776
3 to 11 years	8081	-4.25911	0.279776
3 to 11 years	8157	-4.25911	0.279776
3 to 11 years	5928	-4.25911	0.275417
3 to 11 years	6046	-4.25911	0.275417
3 to 11 years	6047	-4.25911	0.275417
3 to 11 years	6049	-4.25911	0.275417
3 to 11 years	6051	-4.25911	0.275417
3 to 11 years	6052	-4.25911	0.275417
3 to 11 years	6286	-4.25911	0.275417
3 to 11 years	6289	-4.25911	0.275417
3 to 11 years	6649	-4.25911	0.275417
3 to 11 years	6673	-4.25911	0.275417
3 to 11 years	6675	-4.25911	0.275417
3 to 11 years	6681	-4.25911	0.275417
3 to 11 years	6684	-4.25911	0.275417
3 to 11 years	6686	-4.25911	0.275417
3 to 11 years	6699	-4.25911	0.275417
3 to 11 years	6702	-4.25911	0.275417
3 to 11 years	6703	-4.25911	0.275417
3 to 11 years	6706	-4.25911	0.275417
3 to 11 years	6711	-4.25911	0.275417
3 to 11 years	7076	-4.25911	0.275417
3 to 11 years	7081	-4.25911	0.275417
3 to 11 years	7478	-4.25911	0.275417
3 to 11 years	7729	-4.25911	0.275417
3 to 11 years	7744	-4.25911	0.275417
3 to 11 years	7762	-4.25911	0.275417
3 to 11 years	7764	-4.25911	0.275417
3 to 11 years	7821	-4.25911	0.275417
3 to 11 years	7823	-4.25911	0.275417
3 to 11 years	7825	-4.25911	0.275417
3 to 11 years	7829	-4.25911	0.275417
3 to 11 years	7830	-4.25911	0.275417
3 to 11 years	7833	-4.25911	0.275417
3 to 11 years	8053	-4.25911	0.275417
3 to 11 years	8076	-4.25911	0.275417
3 to 11 years	8080	-4.25911	0.275417
3 to 11 years	8092	-4.25911	0.275417
3 to 11 years	8205	-4.25911	0.275417
3 to 11 years	8210	-4.25911	0.275417
3 to 11 years	5921	-4.25911	0.271245
3 to 11 years	5922	-4.25911	0.271245
3 to 11 years	5930	-4.25911	0.271245
3 to 11 years	5935	-4.25911	0.271245
3 to 11 years	5956	-4.25911	0.271245
3 to 11 years	6056	-4.25911	0.271245
3 to 11 years	6057	-4.25911	0.271245
3 to 11 years	6059	-4.25911	0.271245
3 to 11 years	6060	-4.25911	0.271245
3 to 11 years	6295	-4.25911	0.271245
3 to 11 years	6640	-4.25911	0.271245
3 to 11 years	6662	-4.25911	0.271245
3 to 11 years	6687	-4.25911	0.271245
3 to 11 years	7267	-4.25911	0.271245
3 to 11 years	7268	-4.25911	0.271245
3 to 11 years	7269	-4.25911	0.271245
3 to 11 years	7553	-4.25911	0.271245
3 to 11 years	7577	-4.25911	0.271245
3 to 11 years	7722	-4.25911	0.271245
3 to 11 years	7726	-4.25911	0.271245
3 to 11 years	7743	-4.25911	0.271245
3 to 11 years	7745	-4.25911	0.271245
3 to 11 years	7835	-4.25911	0.271245
3 to 11 years	7836	-4.25911	0.271245
3 to 11 years	8046	-4.25911	0.271245
3 to 11 years	8096	-4.25911	0.271245
3 to 11 years	8207	-4.25911	0.271245
3 to 11 years	8212	-4.25911	0.271245
3 to 11 years	5959	-4.25911	0.267257
3 to 11 years	5961	-4.25911	0.267257
3 to 11 years	6066	-4.25911	0.267257
3 to 11 years	6269	-4.25911	0.267257
3 to 11 years	6274	-4.25911	0.267257
3 to 11 years	6297	-4.25911	0.267257
3 to 11 years	6327	-4.25911	0.267257
3 to 11 years	6642	-4.25911	0.267257
3 to 11 years	6643	-4.25911	0.267257
3 to 11 years	6646	-4.25911	0.267257
3 to 11 years	6708	-4.25911	0.267257
3 to 11 years	7078	-4.25911	0.267257
3 to 11 years	7080	-4.25911	0.267257
3 to 11 years	7085	-4.25911	0.267257
3 to 11 years	7270	-4.25911	0.267257
3 to 11 years	7465	-4.25911	0.267257
3 to 11 years	7551	-4.25911	0.267257
3 to 11 years	7580	-4.25911	0.267257
3 to 11 years	7628	-4.25911	0.267257
3 to 11 years	7730	-4.25911	0.267257
3 to 11 years	8047	-4.25911	0.267257
3 to 11 years	8091	-4.25911	0.267257
3 to 11 years	8094	-4.25911	0.267257
3 to 11 years	8209	-4.25911	0.267257
3 to 11 years	8215	-4.25911	0.267257
3 to 11 years	8217	-4.25911	0.267257
3 to 11 years	8218	-4.25911	0.267257
3 to 11 years	5923	-4.25911	0.263454
3 to 11 years	5962	-4.25911	0.263454
3 to 11 years	6435	-4.25911	0.263454
3 to 11 years	6700	-4.25911	0.263454
3 to 11 years	6707	-4.25911	0.263454
3 to 11 years	6709	-4.25911	0.263454
3 to 11 years	7090	-4.25911	0.263454
3 to 11 years	7272	-4.25911	0.263454
3 to 11 years	7273	-4.25911	0.263454
3 to 11 years	7274	-4.25911	0.263454
3 to 11 years	7750	-4.25911	0.263454
3 to 11 years	8048	-4.25911	0.263454
3 to 11 years	8148	-4.25911	0.263454
3 to 11 years	8149	-4.25911	0.263454
3 to 11 years	8152	-4.25911	0.263454
3 to 11 years	8155	-4.25911	0.263454
3 to 11 years	8220	-4.25911	0.263454
3 to 11 years	7747	-4.25911	0.259834
3 to 11 years	7566	-4.25911	0.256395
3 to 11 years	7767	-4.25911	0.256395
3 to 11 years	7773	-4.25911	0.256395
3 to 11 years	6074	-4.25911	0.253132
3 to 11 years	6276	-4.25911	0.253132
3 to 11 years	6313	-4.25911	0.253132
3 to 11 years	7101	-4.25911	0.253132
3 to 11 years	7103	-4.25911	0.253132
3 to 11 years	7105	-4.25911	0.253132
3 to 11 years	7128	-4.25911	0.253132
3 to 11 years	7130	-4.25911	0.253132
3 to 11 years	7134	-4.25911	0.253132
3 to 11 years	7276	-4.25911	0.253132
3 to 11 years	7567	-4.25911	0.253132
3 to 11 years	7748	-4.25911	0.253132
3 to 11 years	7757	-4.25911	0.253132
3 to 11 years	7758	-4.25911	0.253132
3 to 11 years	7759	-4.25911	0.253132
3 to 11 years	7761	-4.25911	0.253132
3 to 11 years	8049	-4.25911	0.253132
3 to 11 years	8082	-4.25911	0.253132
3 to 11 years	5600	-4.25911	0.250042
3 to 11 years	5601	-4.25911	0.250042
3 to 11 years	5602	-4.25911	0.250042
3 to 11 years	5606	-4.25911	0.250042
3 to 11 years	6303	-4.25911	0.250042
3 to 11 years	6304	-4.25911	0.250042
3 to 11 years	6306	-4.25911	0.250042
3 to 11 years	6438	-4.25911	0.250042
3 to 11 years	6736	-4.25911	0.250042
3 to 11 years	7110	-4.25911	0.250042
3 to 11 years	7112	-4.25911	0.250042
3 to 11 years	7127	-4.25911	0.250042
3 to 11 years	7129	-4.25911	0.250042
3 to 11 years	7278	-4.25911	0.250042
3 to 11 years	7578	-4.25911	0.250042
3 to 11 years	7723	-4.25911	0.250042
3 to 11 years	7741	-4.25911	0.250042
3 to 11 years	7756	-4.25911	0.250042
3 to 11 years	7784	-4.25911	0.250042
3 to 11 years	7824	-4.25911	0.250042
3 to 11 years	7839	-4.25911	0.250042
3 to 11 years	7842	-4.25911	0.250042
3 to 11 years	8063	-4.25911	0.250042
3 to 11 years	8085	-4.25911	0.250042
3 to 11 years	8135	-4.25911	0.250042
3 to 11 years	5829	-4.25911	0.247118
3 to 11 years	5830	-4.25911	0.247118
3 to 11 years	6079	-4.25911	0.247118
3 to 11 years	6080	-4.25911	0.247118
3 to 11 years	6081	-4.25911	0.247118
3 to 11 years	6083	-4.25911	0.247118
3 to 11 years	6267	-4.25911	0.247118
3 to 11 years	6442	-4.25911	0.247118
3 to 11 years	6719	-4.25911	0.247118
3 to 11 years	6737	-4.25911	0.247118
3 to 11 years	6752	-4.25911	0.247118
3 to 11 years	7089	-4.25911	0.247118
3 to 11 years	7106	-4.25911	0.247118
3 to 11 years	7524	-4.25911	0.247118
3 to 11 years	7564	-4.25911	0.247118
3 to 11 years	7565	-4.25911	0.247118
3 to 11 years	7572	-4.25911	0.247118
3 to 11 years	7728	-4.25911	0.247118
3 to 11 years	7738	-4.25911	0.247118
3 to 11 years	7774	-4.25911	0.247118
3 to 11 years	7787	-4.25911	0.247118
3 to 11 years	7837	-4.25911	0.247118
[truncated: 8,359 more rows]

## Sheet: Sup_Fig_4_rawmodel
Model		fit	se.fit
raw	5845	-3.9372	0.247368
raw	7454	-3.9372	0.247368
raw	7455	-3.9372	0.247368
raw	5805	-3.9372	0.242394
raw	5828	-3.9372	0.242394
raw	5835	-3.9372	0.242394
raw	5844	-3.9372	0.242394
raw	5846	-3.9372	0.242394
raw	5847	-3.9372	0.242394
raw	5848	-3.9372	0.242394
raw	5974	-3.9372	0.242394
raw	5975	-3.9372	0.242394
raw	5976	-3.9372	0.242394
raw	5977	-3.9372	0.242394
raw	5978	-3.9372	0.242394
raw	5979	-3.9372	0.242394
raw	6416	-3.9372	0.242394
raw	6990	-3.9372	0.242394
raw	7437	-3.9372	0.242394
raw	7447	-3.9372	0.242394
raw	7456	-3.9372	0.242394
raw	7457	-3.9372	0.242394
raw	7458	-3.9372	0.242394
raw	7459	-3.9372	0.242394
raw	7467	-3.9372	0.242394
raw	7468	-3.9372	0.242394
raw	7473	-3.9372	0.242394
raw	7517	-3.9372	0.242394
raw	7667	-3.9372	0.242394
raw	7669	-3.9372	0.242394
raw	8162	-3.9372	0.242394
raw	8163	-3.9372	0.242394
raw	8164	-3.9372	0.242394
raw	8254	-3.9372	0.242394
raw	5843	-3.9372	0.237518
raw	5849	-3.9372	0.237518
raw	5851	-3.9372	0.237518
raw	5852	-3.9372	0.237518
raw	5853	-3.9372	0.237518
raw	5854	-3.9372	0.237518
raw	5980	-3.9372	0.237518
raw	5981	-3.9372	0.237518
raw	5982	-3.9372	0.237518
raw	5983	-3.9372	0.237518
raw	5984	-3.9372	0.237518
raw	5985	-3.9372	0.237518
raw	5986	-3.9372	0.237518
raw	5987	-3.9372	0.237518
raw	7006	-3.9372	0.237518
raw	7214	-3.9372	0.237518
raw	7215	-3.9372	0.237518
raw	7216	-3.9372	0.237518
raw	7217	-3.9372	0.237518
raw	7219	-3.9372	0.237518
raw	7220	-3.9372	0.237518
raw	7221	-3.9372	0.237518
raw	7222	-3.9372	0.237518
raw	7449	-3.9372	0.237518
raw	7469	-3.9372	0.237518
raw	7470	-3.9372	0.237518
raw	7471	-3.9372	0.237518
raw	7487	-3.9372	0.237518
raw	7492	-3.9372	0.237518
raw	7493	-3.9372	0.237518
raw	7649	-3.9372	0.237518
raw	7650	-3.9372	0.237518
raw	7651	-3.9372	0.237518
raw	7656	-3.9372	0.237518
raw	7657	-3.9372	0.237518
raw	7658	-3.9372	0.237518
raw	7665	-3.9372	0.237518
raw	7666	-3.9372	0.237518
raw	7687	-3.9372	0.237518
raw	7692	-3.9372	0.237518
raw	8165	-3.9372	0.237518
raw	8166	-3.9372	0.237518
raw	8167	-3.9372	0.237518
raw	8168	-3.9372	0.237518
raw	8169	-3.9372	0.237518
raw	5807	-3.9372	0.232742
raw	5841	-3.9372	0.232742
raw	5842	-3.9372	0.232742
raw	5855	-3.9372	0.232742
raw	5856	-3.9372	0.232742
raw	5857	-3.9372	0.232742
raw	5860	-3.9372	0.232742
raw	5866	-3.9372	0.232742
raw	5868	-3.9372	0.232742
raw	5869	-3.9372	0.232742
raw	5988	-3.9372	0.232742
raw	5989	-3.9372	0.232742
raw	5990	-3.9372	0.232742
raw	5991	-3.9372	0.232742
raw	5992	-3.9372	0.232742
raw	5993	-3.9372	0.232742
raw	6417	-3.9372	0.232742
raw	6418	-3.9372	0.232742
raw	6993	-3.9372	0.232742
raw	7213	-3.9372	0.232742
raw	7218	-3.9372	0.232742
raw	7223	-3.9372	0.232742
raw	7224	-3.9372	0.232742
raw	7225	-3.9372	0.232742
raw	7226	-3.9372	0.232742
raw	7227	-3.9372	0.232742
raw	7228	-3.9372	0.232742
raw	7438	-3.9372	0.232742
raw	7450	-3.9372	0.232742
raw	7451	-3.9372	0.232742
raw	7452	-3.9372	0.232742
raw	7488	-3.9372	0.232742
raw	7620	-3.9372	0.232742
raw	7626	-3.9372	0.232742
raw	7653	-3.9372	0.232742
raw	7659	-3.9372	0.232742
raw	7663	-3.9372	0.232742
raw	8067	-3.9372	0.232742
raw	8170	-3.9372	0.232742
raw	8171	-3.9372	0.232742
raw	8172	-3.9372	0.232742
raw	8173	-3.9372	0.232742
raw	5861	-3.9372	0.228068
raw	5862	-3.9372	0.228068
raw	5863	-3.9372	0.228068
raw	5864	-3.9372	0.228068
raw	5865	-3.9372	0.228068
raw	5867	-3.9372	0.228068
raw	5877	-3.9372	0.228068
raw	5994	-3.9372	0.228068
raw	5995	-3.9372	0.228068
raw	6978	-3.9372	0.228068
raw	6980	-3.9372	0.228068
raw	7038	-3.9372	0.228068
raw	7229	-3.9372	0.228068
raw	7230	-3.9372	0.228068
raw	7231	-3.9372	0.228068
raw	7232	-3.9372	0.228068
raw	7233	-3.9372	0.228068
raw	7436	-3.9372	0.228068
raw	7497	-3.9372	0.228068
raw	7498	-3.9372	0.228068
raw	7630	-3.9372	0.228068
raw	7637	-3.9372	0.228068
raw	7644	-3.9372	0.228068
raw	7645	-3.9372	0.228068
raw	7647	-3.9372	0.228068
raw	8068	-3.9372	0.228068
raw	5879	-3.9372	0.2235
raw	7480	-3.9372	0.2235
raw	7642	-3.9372	0.2235
raw	7646	-3.9372	0.2235
raw	7660	-3.9372	0.2235
raw	7662	-3.9372	0.2235
raw	7681	-3.9372	0.2235
raw	8054	-3.9372	0.2235
raw	5875	-3.9372	0.219039
raw	7236	-3.9372	0.219039
raw	7481	-3.9372	0.219039
raw	7482	-3.9372	0.219039
raw	7501	-3.9372	0.219039
raw	7502	-3.9372	0.219039
raw	7503	-3.9372	0.219039
raw	7675	-3.9372	0.219039
raw	7676	-3.9372	0.219039
raw	7679	-3.9372	0.219039
raw	5806	-3.9372	0.214687
raw	5808	-3.9372	0.214687
raw	5809	-3.9372	0.214687
raw	5838	-3.9372	0.214687
raw	5839	-3.9372	0.214687
raw	5840	-3.9372	0.214687
raw	5850	-3.9372	0.214687
raw	5870	-3.9372	0.214687
raw	5871	-3.9372	0.214687
raw	5872	-3.9372	0.214687
raw	5873	-3.9372	0.214687
raw	5874	-3.9372	0.214687
raw	5876	-3.9372	0.214687
raw	5878	-3.9372	0.214687
raw	5996	-3.9372	0.214687
raw	5997	-3.9372	0.214687
raw	5998	-3.9372	0.214687
raw	5999	-3.9372	0.214687
raw	6000	-3.9372	0.214687
raw	6001	-3.9372	0.214687
raw	6002	-3.9372	0.214687
raw	6003	-3.9372	0.214687
raw	6004	-3.9372	0.214687
raw	6195	-3.9372	0.214687
raw	6196	-3.9372	0.214687
raw	6197	-3.9372	0.214687
raw	6419	-3.9372	0.214687
raw	6420	-3.9372	0.214687
raw	6979	-3.9372	0.214687
raw	6994	-3.9372	0.214687
raw	6996	-3.9372	0.214687
raw	7004	-3.9372	0.214687
raw	7005	-3.9372	0.214687
raw	7019	-3.9372	0.214687
raw	7029	-3.9372	0.214687
raw	7033	-3.9372	0.214687
raw	7035	-3.9372	0.214687
raw	7036	-3.9372	0.214687
raw	7234	-3.9372	0.214687
raw	7235	-3.9372	0.214687
raw	7440	-3.9372	0.214687
raw	7441	-3.9372	0.214687
raw	7504	-3.9372	0.214687
raw	7505	-3.9372	0.214687
raw	7623	-3.9372	0.214687
raw	7670	-3.9372	0.214687
raw	7671	-3.9372	0.214687
raw	7684	-3.9372	0.214687
raw	8069	-3.9372	0.214687
raw	8174	-3.9372	0.214687
raw	8175	-3.9372	0.214687
raw	5827	-3.9372	0.210445
raw	5834	-3.9372	0.210445
raw	5836	-3.9372	0.210445
raw	5837	-3.9372	0.210445
raw	5880	-3.9372	0.210445
raw	5881	-3.9372	0.210445
raw	6005	-3.9372	0.210445
raw	6006	-3.9372	0.210445
raw	6007	-3.9372	0.210445
raw	6198	-3.9372	0.210445
raw	6199	-3.9372	0.210445
raw	6200	-3.9372	0.210445
raw	6201	-3.9372	0.210445
raw	6202	-3.9372	0.210445
raw	6421	-3.9372	0.210445
raw	6995	-3.9372	0.210445
raw	7001	-3.9372	0.210445
raw	7002	-3.9372	0.210445
raw	7003	-3.9372	0.210445
raw	7020	-3.9372	0.210445
raw	7021	-3.9372	0.210445
raw	7022	-3.9372	0.210445
raw	7028	-3.9372	0.210445
raw	7077	-3.9372	0.210445
raw	7237	-3.9372	0.210445
raw	7530	-3.9372	0.210445
raw	7531	-3.9372	0.210445
raw	7532	-3.9372	0.210445
raw	7621	-3.9372	0.210445
raw	7682	-3.9372	0.210445
raw	7685	-3.9372	0.210445
raw	7686	-3.9372	0.210445
raw	7805	-3.9372	0.210445
raw	7807	-3.9372	0.210445
raw	7810	-3.9372	0.210445
raw	8050	-3.9372	0.210445
raw	8055	-3.9372	0.210445
raw	8176	-3.9372	0.210445
raw	8177	-3.9372	0.210445
raw	8178	-3.9372	0.210445
raw	8179	-3.9372	0.210445
raw	8180	-3.9372	0.210445
raw	5882	-3.9372	0.206314
raw	5883	-3.9372	0.206314
raw	5888	-3.9372	0.206314
raw	6008	-3.9372	0.206314
raw	6009	-3.9372	0.206314
raw	6010	-3.9372	0.206314
raw	6011	-3.9372	0.206314
raw	6012	-3.9372	0.206314
raw	6204	-3.9372	0.206314
raw	6205	-3.9372	0.206314
raw	6206	-3.9372	0.206314
raw	6977	-3.9372	0.206314
raw	6981	-3.9372	0.206314
raw	6982	-3.9372	0.206314
raw	6998	-3.9372	0.206314
raw	6999	-3.9372	0.206314
raw	7000	-3.9372	0.206314
raw	7018	-3.9372	0.206314
raw	7026	-3.9372	0.206314
raw	7070	-3.9372	0.206314
raw	7239	-3.9372	0.206314
raw	7240	-3.9372	0.206314
raw	7241	-3.9372	0.206314
raw	7242	-3.9372	0.206314
raw	7442	-3.9372	0.206314
raw	7483	-3.9372	0.206314
raw	7484	-3.9372	0.206314
raw	7485	-3.9372	0.206314
raw	7499	-3.9372	0.206314
raw	7535	-3.9372	0.206314
raw	7536	-3.9372	0.206314
raw	7629	-3.9372	0.206314
raw	7661	-3.9372	0.206314
raw	7672	-3.9372	0.206314
raw	7673	-3.9372	0.206314
raw	7690	-3.9372	0.206314
raw	7804	-3.9372	0.206314
raw	7806	-3.9372	0.206314
raw	8056	-3.9372	0.206314
raw	8075	-3.9372	0.206314
raw	8181	-3.9372	0.206314
raw	8182	-3.9372	0.206314
raw	5859	-3.9372	0.202295
raw	5889	-3.9372	0.202295
raw	5890	-3.9372	0.202295
raw	5891	-3.9372	0.202295
raw	6203	-3.9372	0.202295
raw	6207	-3.9372	0.202295
raw	6208	-3.9372	0.202295
raw	6209	-3.9372	0.202295
raw	6210	-3.9372	0.202295
raw	6211	-3.9372	0.202295
raw	6213	-3.9372	0.202295
raw	6214	-3.9372	0.202295
raw	7238	-3.9372	0.202295
raw	7537	-3.9372	0.202295
raw	7538	-3.9372	0.202295
raw	7539	-3.9372	0.202295
raw	7808	-3.9372	0.202295
raw	5858	-3.9372	0.198388
raw	5892	-3.9372	0.198388
raw	5893	-3.9372	0.198388
raw	6013	-3.9372	0.198388
raw	6014	-3.9372	0.198388
raw	6015	-3.9372	0.198388
raw	6212	-3.9372	0.198388
raw	6215	-3.9372	0.198388
raw	6216	-3.9372	0.198388
raw	6217	-3.9372	0.198388
raw	6997	-3.9372	0.198388
raw	7031	-3.9372	0.198388
raw	7032	-3.9372	0.198388
raw	7534	-3.9372	0.198388
raw	7632	-3.9372	0.198388
raw	7816	-3.9372	0.198388
raw	7820	-3.9372	0.198388
raw	5894	-3.9372	0.194593
raw	5895	-3.9372	0.194593
raw	5896	-3.9372	0.194593
raw	5904	-3.9372	0.194593
raw	5906	-3.9372	0.194593
raw	5915	-3.9372	0.194593
raw	6218	-3.9372	0.194593
raw	6219	-3.9372	0.194593
raw	7515	-3.9372	0.194593
raw	7574	-3.9372	0.194593
raw	7772	-3.9372	0.194593
raw	5916	-3.9372	0.190911
raw	6220	-3.9372	0.190911
raw	6221	-3.9372	0.190911
raw	5833	-3.9372	0.187339
raw	5897	-3.9372	0.187339
raw	5898	-3.9372	0.187339
raw	5900	-3.9372	0.187339
raw	5901	-3.9372	0.187339
raw	5902	-3.9372	0.187339
raw	5907	-3.9372	0.187339
raw	5908	-3.9372	0.187339
raw	5909	-3.9372	0.187339
raw	5910	-3.9372	0.187339
raw	5912	-3.9372	0.187339
raw	5913	-3.9372	0.187339
raw	6016	-3.9372	0.187339
raw	6017	-3.9372	0.187339
raw	6018	-3.9372	0.187339
raw	6019	-3.9372	0.187339
raw	6020	-3.9372	0.187339
raw	6021	-3.9372	0.187339
raw	6022	-3.9372	0.187339
raw	6023	-3.9372	0.187339
raw	6024	-3.9372	0.187339
raw	6025	-3.9372	0.187339
raw	6026	-3.9372	0.187339
raw	6027	-3.9372	0.187339
raw	6028	-3.9372	0.187339
raw	6223	-3.9372	0.187339
raw	6224	-3.9372	0.187339
raw	6225	-3.9372	0.187339
raw	6227	-3.9372	0.187339
raw	6229	-3.9372	0.187339
raw	6231	-3.9372	0.187339
raw	6232	-3.9372	0.187339
raw	6235	-3.9372	0.187339
raw	6236	-3.9372	0.187339
raw	6239	-3.9372	0.187339
raw	6240	-3.9372	0.187339
raw	6241	-3.9372	0.187339
raw	6243	-3.9372	0.187339
raw	6422	-3.9372	0.187339
raw	6423	-3.9372	0.187339
raw	6668	-3.9372	0.187339
raw	6670	-3.9372	0.187339
raw	7009	-3.9372	0.187339
raw	7013	-3.9372	0.187339
raw	7014	-3.9372	0.187339
raw	7015	-3.9372	0.187339
raw	7016	-3.9372	0.187339
raw	7024	-3.9372	0.187339
raw	7071	-3.9372	0.187339
raw	7072	-3.9372	0.187339
raw	7073	-3.9372	0.187339
raw	7086	-3.9372	0.187339
raw	7443	-3.9372	0.187339
raw	7444	-3.9372	0.187339
raw	7472	-3.9372	0.187339
raw	7516	-3.9372	0.187339
raw	7520	-3.9372	0.187339
raw	7631	-3.9372	0.187339
raw	7648	-3.9372	0.187339
raw	7652	-3.9372	0.187339
raw	7654	-3.9372	0.187339
raw	7668	-3.9372	0.187339
raw	7697	-3.9372	0.187339
raw	7698	-3.9372	0.187339
raw	7815	-3.9372	0.187339
raw	8070	-3.9372	0.187339
raw	8071	-3.9372	0.187339
raw	8184	-3.9372	0.187339
raw	8185	-3.9372	0.187339
raw	8186	-3.9372	0.187339
raw	8190	-3.9372	0.187339
raw	5911	-3.9372	0.183878
raw	5939	-3.9372	0.183878
raw	5940	-3.9372	0.183878
raw	5941	-3.9372	0.183878
raw	5942	-3.9372	0.183878
raw	6037	-3.9372	0.183878
raw	6222	-3.9372	0.183878
raw	6226	-3.9372	0.183878
raw	6228	-3.9372	0.183878
raw	6233	-3.9372	0.183878
raw	6234	-3.9372	0.183878
raw	6237	-3.9372	0.183878
raw	6242	-3.9372	0.183878
raw	6244	-3.9372	0.183878
raw	6246	-3.9372	0.183878
raw	6247	-3.9372	0.183878
raw	6248	-3.9372	0.183878
raw	6252	-3.9372	0.183878
raw	6424	-3.9372	0.183878
raw	6425	-3.9372	0.183878
raw	6426	-3.9372	0.183878
raw	6628	-3.9372	0.183878
raw	6629	-3.9372	0.183878
raw	6653	-3.9372	0.183878
raw	6655	-3.9372	0.183878
raw	6656	-3.9372	0.183878
raw	6663	-3.9372	0.183878
raw	6664	-3.9372	0.183878
raw	6667	-3.9372	0.183878
raw	6992	-3.9372	0.183878
raw	7017	-3.9372	0.183878
raw	7030	-3.9372	0.183878
raw	7041	-3.9372	0.183878
raw	7042	-3.9372	0.183878
raw	7049	-3.9372	0.183878
raw	7243	-3.9372	0.183878
raw	7244	-3.9372	0.183878
raw	7474	-3.9372	0.183878
raw	7494	-3.9372	0.183878
raw	7495	-3.9372	0.183878
raw	7496	-3.9372	0.183878
raw	7519	-3.9372	0.183878
raw	7634	-3.9372	0.183878
raw	7674	-3.9372	0.183878
raw	7677	-3.9372	0.183878
raw	7678	-3.9372	0.183878
raw	7683	-3.9372	0.183878
raw	7693	-3.9372	0.183878
raw	7699	-3.9372	0.183878
raw	7817	-3.9372	0.183878
raw	7818	-3.9372	0.183878
raw	7819	-3.9372	0.183878
raw	8033	-3.9372	0.183878
raw	8034	-3.9372	0.183878
raw	8041	-3.9372	0.183878
raw	8042	-3.9372	0.183878
raw	8043	-3.9372	0.183878
raw	8156	-3.9372	0.183878
raw	8189	-3.9372	0.183878
raw	8193	-3.9372	0.183878
raw	8304	-3.9372	0.183878
raw	5810	-3.9372	0.180526
raw	5819	-3.9372	0.180526
raw	5884	-3.9372	0.180526
raw	5917	-3.9372	0.180526
raw	5918	-3.9372	0.180526
raw	5944	-3.9372	0.180526
raw	5945	-3.9372	0.180526
raw	6029	-3.9372	0.180526
raw	6030	-3.9372	0.180526
raw	6031	-3.9372	0.180526
raw	6032	-3.9372	0.180526
raw	6033	-3.9372	0.180526
raw	6034	-3.9372	0.180526
raw	6035	-3.9372	0.180526
raw	6036	-3.9372	0.180526
raw	6427	-3.9372	0.180526
raw	6428	-3.9372	0.180526
raw	6430	-3.9372	0.180526
raw	6625	-3.9372	0.180526
raw	6627	-3.9372	0.180526
raw	6650	-3.9372	0.180526
raw	6654	-3.9372	0.180526
raw	6657	-3.9372	0.180526
raw	6661	-3.9372	0.180526
raw	6665	-3.9372	0.180526
raw	6666	-3.9372	0.180526
raw	6680	-3.9372	0.180526
raw	6991	-3.9372	0.180526
raw	7027	-3.9372	0.180526
raw	7037	-3.9372	0.180526
raw	7043	-3.9372	0.180526
raw	7084	-3.9372	0.180526
raw	7245	-3.9372	0.180526
raw	7246	-3.9372	0.180526
raw	7247	-3.9372	0.180526
raw	7248	-3.9372	0.180526
raw	7249	-3.9372	0.180526
raw	7466	-3.9372	0.180526
raw	7521	-3.9372	0.180526
raw	7688	-3.9372	0.180526
raw	7700	-3.9372	0.180526
raw	7703	-3.9372	0.180526
raw	7704	-3.9372	0.180526
raw	7705	-3.9372	0.180526
raw	7707	-3.9372	0.180526
raw	7714	-3.9372	0.180526
raw	7811	-3.9372	0.180526
raw	7812	-3.9372	0.180526
raw	7858	-3.9372	0.180526
raw	8040	-3.9372	0.180526
raw	8044	-3.9372	0.180526
raw	8045	-3.9372	0.180526
raw	8161	-3.9372	0.180526
raw	8183	-3.9372	0.180526
raw	8187	-3.9372	0.180526
raw	8188	-3.9372	0.180526
raw	8191	-3.9372	0.180526
raw	8195	-3.9372	0.180526
raw	5946	-3.9372	0.177286
raw	5947	-3.9372	0.177286
raw	5948	-3.9372	0.177286
raw	5949	-3.9372	0.177286
raw	5950	-3.9372	0.177286
raw	5951	-3.9372	0.177286
raw	6038	-3.9372	0.177286
raw	6041	-3.9372	0.177286
raw	6245	-3.9372	0.177286
raw	6251	-3.9372	0.177286
raw	6254	-3.9372	0.177286
raw	6257	-3.9372	0.177286
raw	6262	-3.9372	0.177286
raw	6429	-3.9372	0.177286
raw	6624	-3.9372	0.177286
raw	6630	-3.9372	0.177286
raw	6669	-3.9372	0.177286
raw	6671	-3.9372	0.177286
raw	6672	-3.9372	0.177286
raw	6676	-3.9372	0.177286
raw	6983	-3.9372	0.177286
raw	7034	-3.9372	0.177286
raw	7039	-3.9372	0.177286
raw	7044	-3.9372	0.177286
raw	7045	-3.9372	0.177286
raw	7046	-3.9372	0.177286
raw	7047	-3.9372	0.177286
raw	7048	-3.9372	0.177286
raw	7061	-3.9372	0.177286
raw	7064	-3.9372	0.177286
raw	7074	-3.9372	0.177286
raw	7079	-3.9372	0.177286
raw	7082	-3.9372	0.177286
raw	7083	-3.9372	0.177286
raw	7250	-3.9372	0.177286
raw	7251	-3.9372	0.177286
raw	7252	-3.9372	0.177286
raw	7253	-3.9372	0.177286
raw	7254	-3.9372	0.177286
raw	7255	-3.9372	0.177286
raw	7257	-3.9372	0.177286
raw	7506	-3.9372	0.177286
raw	7507	-3.9372	0.177286
raw	7541	-3.9372	0.177286
raw	7542	-3.9372	0.177286
raw	7543	-3.9372	0.177286
raw	7680	-3.9372	0.177286
raw	7689	-3.9372	0.177286
raw	7691	-3.9372	0.177286
raw	7695	-3.9372	0.177286
raw	7701	-3.9372	0.177286
raw	7708	-3.9372	0.177286
raw	7709	-3.9372	0.177286
raw	7717	-3.9372	0.177286
raw	7719	-3.9372	0.177286
raw	7720	-3.9372	0.177286
raw	7721	-3.9372	0.177286
raw	7809	-3.9372	0.177286
raw	7813	-3.9372	0.177286
raw	7814	-3.9372	0.177286
raw	8059	-3.9372	0.177286
raw	8072	-3.9372	0.177286
raw	8192	-3.9372	0.177286
raw	8194	-3.9372	0.177286
raw	8196	-3.9372	0.177286
raw	8197	-3.9372	0.177286
raw	8198	-3.9372	0.177286
raw	8199	-3.9372	0.177286
raw	5587	-3.9372	0.174157
raw	5599	-3.9372	0.174157
raw	5919	-3.9372	0.174157
raw	5920	-3.9372	0.174157
raw	5952	-3.9372	0.174157
raw	5953	-3.9372	0.174157
raw	5954	-3.9372	0.174157
raw	6040	-3.9372	0.174157
raw	6042	-3.9372	0.174157
raw	6263	-3.9372	0.174157
raw	6264	-3.9372	0.174157
raw	6265	-3.9372	0.174157
raw	6431	-3.9372	0.174157
raw	6432	-3.9372	0.174157
raw	6631	-3.9372	0.174157
raw	6633	-3.9372	0.174157
raw	7025	-3.9372	0.174157
raw	7057	-3.9372	0.174157
raw	7058	-3.9372	0.174157
raw	7059	-3.9372	0.174157
raw	7065	-3.9372	0.174157
raw	7107	-3.9372	0.174157
raw	7256	-3.9372	0.174157
raw	7258	-3.9372	0.174157
raw	7259	-3.9372	0.174157
raw	7260	-3.9372	0.174157
raw	7453	-3.9372	0.174157
raw	7486	-3.9372	0.174157
raw	7576	-3.9372	0.174157
raw	7633	-3.9372	0.174157
raw	8037	-3.9372	0.174157
raw	8038	-3.9372	0.174157
raw	8039	-3.9372	0.174157
raw	5588	-3.9372	0.171141
raw	5955	-3.9372	0.171141
raw	6266	-3.9372	0.171141
raw	7540	-3.9372	0.171141
raw	7545	-3.9372	0.171141
raw	7546	-3.9372	0.171141
raw	7573	-3.9372	0.171141
raw	7706	-3.9372	0.171141
raw	7710	-3.9372	0.171141
raw	7711	-3.9372	0.171141
raw	7765	-3.9372	0.171141
raw	8200	-3.9372	0.171141
raw	5589	-3.9372	0.16824
raw	6434	-3.9372	0.16824
raw	7510	-3.9372	0.16824
raw	7547	-3.9372	0.16824
raw	7769	-3.9372	0.16824
raw	7770	-3.9372	0.16824
raw	7771	-3.9372	0.16824
raw	5590	-3.9372	0.165454
raw	5591	-3.9372	0.165454
raw	5592	-3.9372	0.165454
raw	5593	-3.9372	0.165454
raw	5594	-3.9372	0.165454
raw	5595	-3.9372	0.165454
raw	5832	-3.9372	0.165454
raw	5929	-3.9372	0.165454
raw	6039	-3.9372	0.165454
raw	6043	-3.9372	0.165454
raw	6044	-3.9372	0.165454
raw	6058	-3.9372	0.165454
raw	6238	-3.9372	0.165454
raw	6250	-3.9372	0.165454
raw	6258	-3.9372	0.165454
raw	6260	-3.9372	0.165454
raw	6261	-3.9372	0.165454
raw	6271	-3.9372	0.165454
raw	6272	-3.9372	0.165454
raw	6273	-3.9372	0.165454
raw	6280	-3.9372	0.165454
raw	6433	-3.9372	0.165454
raw	6645	-3.9372	0.165454
raw	6701	-3.9372	0.165454
raw	6704	-3.9372	0.165454
raw	6984	-3.9372	0.165454
raw	6985	-3.9372	0.165454
raw	6986	-3.9372	0.165454
raw	6987	-3.9372	0.165454
raw	7007	-3.9372	0.165454
raw	7008	-3.9372	0.165454
raw	7010	-3.9372	0.165454
raw	7011	-3.9372	0.165454
raw	7012	-3.9372	0.165454
raw	7040	-3.9372	0.165454
raw	7062	-3.9372	0.165454
raw	7066	-3.9372	0.165454
raw	7075	-3.9372	0.165454
raw	7092	-3.9372	0.165454
raw	7108	-3.9372	0.165454
raw	7261	-3.9372	0.165454
raw	7262	-3.9372	0.165454
raw	7263	-3.9372	0.165454
raw	7508	-3.9372	0.165454
raw	7522	-3.9372	0.165454
raw	7715	-3.9372	0.165454
raw	7768	-3.9372	0.165454
raw	7826	-3.9372	0.165454
raw	7827	-3.9372	0.165454
raw	7828	-3.9372	0.165454
raw	7831	-3.9372	0.165454
raw	7832	-3.9372	0.165454
raw	7843	-3.9372	0.165454
raw	8031	-3.9372	0.165454
raw	8032	-3.9372	0.165454
raw	8035	-3.9372	0.165454
raw	8036	-3.9372	0.165454
raw	8060	-3.9372	0.165454
raw	8073	-3.9372	0.165454
raw	8074	-3.9372	0.165454
raw	8078	-3.9372	0.165454
raw	8081	-3.9372	0.165454
raw	8157	-3.9372	0.165454
raw	8160	-3.9372	0.165454
raw	8201	-3.9372	0.165454
raw	8202	-3.9372	0.165454
raw	8203	-3.9372	0.165454
raw	8214	-3.9372	0.165454
raw	5596	-3.9372	0.162785
raw	5597	-3.9372	0.162785
raw	5927	-3.9372	0.162785
raw	5928	-3.9372	0.162785
raw	5937	-3.9372	0.162785
raw	6045	-3.9372	0.162785
raw	6046	-3.9372	0.162785
raw	6047	-3.9372	0.162785
raw	6048	-3.9372	0.162785
raw	6049	-3.9372	0.162785
raw	6050	-3.9372	0.162785
raw	6051	-3.9372	0.162785
raw	6052	-3.9372	0.162785
raw	6286	-3.9372	0.162785
raw	6287	-3.9372	0.162785
raw	6289	-3.9372	0.162785
raw	6290	-3.9372	0.162785
raw	6291	-3.9372	0.162785
raw	6293	-3.9372	0.162785
raw	6649	-3.9372	0.162785
raw	6651	-3.9372	0.162785
raw	6652	-3.9372	0.162785
raw	6673	-3.9372	0.162785
raw	6675	-3.9372	0.162785
raw	6681	-3.9372	0.162785
raw	6684	-3.9372	0.162785
raw	6685	-3.9372	0.162785
raw	6686	-3.9372	0.162785
raw	6699	-3.9372	0.162785
raw	6702	-3.9372	0.162785
raw	6703	-3.9372	0.162785
raw	6705	-3.9372	0.162785
raw	6706	-3.9372	0.162785
raw	6710	-3.9372	0.162785
raw	6711	-3.9372	0.162785
raw	7076	-3.9372	0.162785
raw	7081	-3.9372	0.162785
raw	7093	-3.9372	0.162785
raw	7095	-3.9372	0.162785
raw	7264	-3.9372	0.162785
raw	7265	-3.9372	0.162785
raw	7445	-3.9372	0.162785
raw	7446	-3.9372	0.162785
raw	7460	-3.9372	0.162785
raw	7478	-3.9372	0.162785
raw	7511	-3.9372	0.162785
raw	7533	-3.9372	0.162785
raw	7713	-3.9372	0.162785
raw	7718	-3.9372	0.162785
raw	7729	-3.9372	0.162785
raw	7736	-3.9372	0.162785
raw	7744	-3.9372	0.162785
raw	7762	-3.9372	0.162785
raw	7763	-3.9372	0.162785
raw	7764	-3.9372	0.162785
raw	7821	-3.9372	0.162785
raw	7822	-3.9372	0.162785
raw	7823	-3.9372	0.162785
raw	7825	-3.9372	0.162785
raw	7829	-3.9372	0.162785
raw	7830	-3.9372	0.162785
raw	7833	-3.9372	0.162785
raw	8053	-3.9372	0.162785
raw	8061	-3.9372	0.162785
raw	8076	-3.9372	0.162785
raw	8079	-3.9372	0.162785
raw	8080	-3.9372	0.162785
raw	8092	-3.9372	0.162785
raw	8150	-3.9372	0.162785
raw	8159	-3.9372	0.162785
raw	8204	-3.9372	0.162785
raw	8205	-3.9372	0.162785
raw	8206	-3.9372	0.162785
raw	8210	-3.9372	0.162785
raw	8213	-3.9372	0.162785
raw	5598	-3.9372	0.160232
raw	5921	-3.9372	0.160232
raw	5922	-3.9372	0.160232
raw	5930	-3.9372	0.160232
raw	5935	-3.9372	0.160232
raw	5936	-3.9372	0.160232
raw	5956	-3.9372	0.160232
raw	5964	-3.9372	0.160232
raw	6053	-3.9372	0.160232
raw	6054	-3.9372	0.160232
raw	6055	-3.9372	0.160232
raw	6056	-3.9372	0.160232
raw	6057	-3.9372	0.160232
raw	6059	-3.9372	0.160232
raw	6060	-3.9372	0.160232
raw	6061	-3.9372	0.160232
raw	6062	-3.9372	0.160232
raw	6064	-3.9372	0.160232
raw	6065	-3.9372	0.160232
raw	6292	-3.9372	0.160232
raw	6295	-3.9372	0.160232
raw	6640	-3.9372	0.160232
raw	6658	-3.9372	0.160232
raw	6659	-3.9372	0.160232
raw	6660	-3.9372	0.160232
raw	6662	-3.9372	0.160232
raw	6687	-3.9372	0.160232
raw	7097	-3.9372	0.160232
raw	7266	-3.9372	0.160232
raw	7267	-3.9372	0.160232
raw	7268	-3.9372	0.160232
raw	7269	-3.9372	0.160232
raw	7512	-3.9372	0.160232
raw	7523	-3.9372	0.160232
raw	7553	-3.9372	0.160232
raw	7554	-3.9372	0.160232
raw	7577	-3.9372	0.160232
raw	7712	-3.9372	0.160232
raw	7722	-3.9372	0.160232
raw	7726	-3.9372	0.160232
raw	7743	-3.9372	0.160232
raw	7745	-3.9372	0.160232
raw	7834	-3.9372	0.160232
raw	7835	-3.9372	0.160232
raw	7836	-3.9372	0.160232
raw	8046	-3.9372	0.160232
raw	8090	-3.9372	0.160232
raw	8093	-3.9372	0.160232
raw	8095	-3.9372	0.160232
raw	8096	-3.9372	0.160232
raw	8097	-3.9372	0.160232
raw	8207	-3.9372	0.160232
raw	8211	-3.9372	0.160232
raw	8212	-3.9372	0.160232
raw	5959	-3.9372	0.157796
raw	5961	-3.9372	0.157796
raw	6063	-3.9372	0.157796
raw	6066	-3.9372	0.157796
raw	6067	-3.9372	0.157796
raw	6269	-3.9372	0.157796
raw	6274	-3.9372	0.157796
raw	6296	-3.9372	0.157796
raw	6297	-3.9372	0.157796
raw	6298	-3.9372	0.157796
raw	6299	-3.9372	0.157796
raw	6327	-3.9372	0.157796
raw	6642	-3.9372	0.157796
raw	6643	-3.9372	0.157796
raw	6646	-3.9372	0.157796
raw	6674	-3.9372	0.157796
raw	6688	-3.9372	0.157796
raw	6708	-3.9372	0.157796
raw	6725	-3.9372	0.157796
raw	6728	-3.9372	0.157796
raw	6729	-3.9372	0.157796
raw	7063	-3.9372	0.157796
raw	7078	-3.9372	0.157796
raw	7080	-3.9372	0.157796
raw	7085	-3.9372	0.157796
raw	7270	-3.9372	0.157796
raw	7271	-3.9372	0.157796
raw	7461	-3.9372	0.157796
raw	7465	-3.9372	0.157796
raw	7544	-3.9372	0.157796
raw	7551	-3.9372	0.157796
raw	7580	-3.9372	0.157796
raw	7628	-3.9372	0.157796
raw	7724	-3.9372	0.157796
raw	7730	-3.9372	0.157796
raw	7838	-3.9372	0.157796
raw	8047	-3.9372	0.157796
raw	8091	-3.9372	0.157796
raw	8094	-3.9372	0.157796
raw	8158	-3.9372	0.157796
raw	8208	-3.9372	0.157796
raw	8209	-3.9372	0.157796
raw	8215	-3.9372	0.157796
raw	8216	-3.9372	0.157796
raw	8217	-3.9372	0.157796
raw	8218	-3.9372	0.157796
raw	8219	-3.9372	0.157796
raw	5831	-3.9372	0.155477
raw	5923	-3.9372	0.155477
raw	5925	-3.9372	0.155477
raw	5962	-3.9372	0.155477
raw	6316	-3.9372	0.155477
raw	6435	-3.9372	0.155477
raw	6436	-3.9372	0.155477
raw	6700	-3.9372	0.155477
raw	6707	-3.9372	0.155477
raw	6709	-3.9372	0.155477
raw	6733	-3.9372	0.155477
raw	7090	-3.9372	0.155477
raw	7272	-3.9372	0.155477
raw	7273	-3.9372	0.155477
raw	7274	-3.9372	0.155477
raw	7275	-3.9372	0.155477
raw	7462	-3.9372	0.155477
raw	7463	-3.9372	0.155477
raw	7509	-3.9372	0.155477
raw	7732	-3.9372	0.155477
raw	7733	-3.9372	0.155477
raw	7737	-3.9372	0.155477
raw	7742	-3.9372	0.155477
raw	7750	-3.9372	0.155477
raw	7754	-3.9372	0.155477
raw	8048	-3.9372	0.155477
raw	8148	-3.9372	0.155477
raw	8149	-3.9372	0.155477
raw	8152	-3.9372	0.155477
raw	8155	-3.9372	0.155477
raw	8220	-3.9372	0.155477
raw	7448	-3.9372	0.153273
raw	7747	-3.9372	0.153273
raw	8223	-3.9372	0.153273
raw	7552	-3.9372	0.151182
raw	7566	-3.9372	0.151182
raw	7751	-3.9372	0.151182
raw	7766	-3.9372	0.151182
raw	7767	-3.9372	0.151182
raw	7773	-3.9372	0.151182
raw	6068	-3.9372	0.149203
raw	6069	-3.9372	0.149203
raw	6070	-3.9372	0.149203
raw	6071	-3.9372	0.149203
raw	6072	-3.9372	0.149203
raw	6073	-3.9372	0.149203
raw	6074	-3.9372	0.149203
raw	6075	-3.9372	0.149203
raw	6076	-3.9372	0.149203
raw	6256	-3.9372	0.149203
raw	6276	-3.9372	0.149203
raw	6300	-3.9372	0.149203
raw	6307	-3.9372	0.149203
raw	6308	-3.9372	0.149203
raw	6309	-3.9372	0.149203
raw	6313	-3.9372	0.149203
raw	6314	-3.9372	0.149203
raw	6315	-3.9372	0.149203
raw	6437	-3.9372	0.149203
raw	7060	-3.9372	0.149203
raw	7096	-3.9372	0.149203
raw	7101	-3.9372	0.149203
raw	7102	-3.9372	0.149203
raw	7103	-3.9372	0.149203
raw	7105	-3.9372	0.149203
raw	7128	-3.9372	0.149203
raw	7130	-3.9372	0.149203
raw	7134	-3.9372	0.149203
raw	7276	-3.9372	0.149203
raw	7475	-3.9372	0.149203
raw	7567	-3.9372	0.149203
raw	7746	-3.9372	0.149203
raw	7748	-3.9372	0.149203
raw	7749	-3.9372	0.149203
raw	7755	-3.9372	0.149203
raw	7757	-3.9372	0.149203
raw	7758	-3.9372	0.149203
raw	7759	-3.9372	0.149203
raw	7760	-3.9372	0.149203
raw	7761	-3.9372	0.149203
raw	8049	-3.9372	0.149203
raw	8082	-3.9372	0.149203
raw	8083	-3.9372	0.149203
raw	8087	-3.9372	0.149203
raw	8088	-3.9372	0.149203
raw	8151	-3.9372	0.149203
raw	8153	-3.9372	0.149203
raw	8221	-3.9372	0.149203
raw	8222	-3.9372	0.149203
raw	8225	-3.9372	0.149203
raw	8234	-3.9372	0.149203
raw	5600	-3.9372	0.147332
raw	5601	-3.9372	0.147332
raw	5602	-3.9372	0.147332
raw	5603	-3.9372	0.147332
raw	5604	-3.9372	0.147332
raw	5605	-3.9372	0.147332
raw	5606	-3.9372	0.147332
raw	5813	-3.9372	0.147332
raw	6077	-3.9372	0.147332
raw	6078	-3.9372	0.147332
raw	6279	-3.9372	0.147332
raw	6302	-3.9372	0.147332
raw	6303	-3.9372	0.147332
raw	6304	-3.9372	0.147332
raw	6306	-3.9372	0.147332
raw	6438	-3.9372	0.147332
raw	6735	-3.9372	0.147332
raw	6736	-3.9372	0.147332
raw	6738	-3.9372	0.147332
raw	6751	-3.9372	0.147332
raw	7069	-3.9372	0.147332
raw	7110	-3.9372	0.147332
raw	7111	-3.9372	0.147332
raw	7112	-3.9372	0.147332
raw	7113	-3.9372	0.147332
raw	7127	-3.9372	0.147332
raw	7129	-3.9372	0.147332
raw	7277	-3.9372	0.147332
raw	7278	-3.9372	0.147332
raw	7578	-3.9372	0.147332
raw	7579	-3.9372	0.147332
raw	7723	-3.9372	0.147332
raw	7739	-3.9372	0.147332
raw	7741	-3.9372	0.147332
raw	7752	-3.9372	0.147332
raw	7756	-3.9372	0.147332
raw	7784	-3.9372	0.147332
raw	7824	-3.9372	0.147332
raw	7839	-3.9372	0.147332
raw	7840	-3.9372	0.147332
raw	7841	-3.9372	0.147332
raw	7842	-3.9372	0.147332
raw	7844	-3.9372	0.147332
raw	8062	-3.9372	0.147332
raw	8063	-3.9372	0.147332
raw	8085	-3.9372	0.147332
raw	8086	-3.9372	0.147332
raw	8135	-3.9372	0.147332
raw	8227	-3.9372	0.147332
raw	2974	-3.9372	0.145566
raw	5821	-3.9372	0.145566
raw	5829	-3.9372	0.145566
raw	5830	-3.9372	0.145566
raw	5924	-3.9372	0.145566
raw	5926	-3.9372	0.145566
raw	6079	-3.9372	0.145566
raw	6080	-3.9372	0.145566
raw	6081	-3.9372	0.145566
raw	6082	-3.9372	0.145566
raw	6083	-3.9372	0.145566
raw	6267	-3.9372	0.145566
raw	6312	-3.9372	0.145566
raw	6442	-3.9372	0.145566
raw	6719	-3.9372	0.145566
raw	6734	-3.9372	0.145566
raw	6737	-3.9372	0.145566
raw	6752	-3.9372	0.145566
raw	6988	-3.9372	0.145566
raw	7068	-3.9372	0.145566
raw	7089	-3.9372	0.145566
raw	7106	-3.9372	0.145566
raw	7280	-3.9372	0.145566
raw	7281	-3.9372	0.145566
raw	7282	-3.9372	0.145566
raw	7283	-3.9372	0.145566
raw	7513	-3.9372	0.145566
raw	7524	-3.9372	0.145566
raw	7564	-3.9372	0.145566
raw	7565	-3.9372	0.145566
raw	7572	-3.9372	0.145566
raw	7727	-3.9372	0.145566
raw	7728	-3.9372	0.145566
raw	7738	-3.9372	0.145566
raw	7753	-3.9372	0.145566
raw	7774	-3.9372	0.145566
raw	7782	-3.9372	0.145566
raw	7787	-3.9372	0.145566
raw	7837	-3.9372	0.145566
raw	7845	-3.9372	0.145566
raw	7846	-3.9372	0.145566
raw	7847	-3.9372	0.145566
raw	7848	-3.9372	0.145566
raw	7849	-3.9372	0.145566
raw	7850	-3.9372	0.145566
raw	7851	-3.9372	0.145566
raw	7852	-3.9372	0.145566
raw	7853	-3.9372	0.145566
raw	7854	-3.9372	0.145566
raw	7855	-3.9372	0.145566
raw	7856	-3.9372	0.145566
raw	7857	-3.9372	0.145566
raw	8064	-3.9372	0.145566
raw	8065	-3.9372	0.145566
raw	8084	-3.9372	0.145566
raw	8131	-3.9372	0.145566
raw	8132	-3.9372	0.145566
raw	8133	-3.9372	0.145566
raw	8134	-3.9372	0.145566
raw	8138	-3.9372	0.145566
raw	8139	-3.9372	0.145566
raw	8154	-3.9372	0.145566
raw	8240	-3.9372	0.145566
raw	5820	-3.9372	0.143901
raw	5823	-3.9372	0.143901
raw	5886	-3.9372	0.143901
raw	5914	-3.9372	0.143901
raw	5931	-3.9372	0.143901
raw	5932	-3.9372	0.143901
raw	5933	-3.9372	0.143901
raw	5960	-3.9372	0.143901
raw	6084	-3.9372	0.143901
raw	6085	-3.9372	0.143901
raw	6086	-3.9372	0.143901
raw	6087	-3.9372	0.143901
raw	6088	-3.9372	0.143901
raw	6089	-3.9372	0.143901
raw	6090	-3.9372	0.143901
raw	6091	-3.9372	0.143901
raw	6092	-3.9372	0.143901
raw	6230	-3.9372	0.143901
raw	6277	-3.9372	0.143901
raw	6439	-3.9372	0.143901
raw	6440	-3.9372	0.143901
raw	6723	-3.9372	0.143901
raw	6731	-3.9372	0.143901
raw	6732	-3.9372	0.143901
raw	6989	-3.9372	0.143901
raw	7087	-3.9372	0.143901
raw	7099	-3.9372	0.143901
raw	7100	-3.9372	0.143901
raw	7109	-3.9372	0.143901
raw	7284	-3.9372	0.143901
raw	7285	-3.9372	0.143901
raw	7286	-3.9372	0.143901
raw	7476	-3.9372	0.143901
raw	7602	-3.9372	0.143901
raw	7603	-3.9372	0.143901
raw	7604	-3.9372	0.143901
raw	7605	-3.9372	0.143901
raw	7636	-3.9372	0.143901
raw	7655	-3.9372	0.143901
raw	7664	-3.9372	0.143901
raw	7702	-3.9372	0.143901
raw	7776	-3.9372	0.143901
raw	7781	-3.9372	0.143901
raw	7785	-3.9372	0.143901
raw	7859	-3.9372	0.143901
raw	7860	-3.9372	0.143901
raw	7861	-3.9372	0.143901
raw	7862	-3.9372	0.143901
raw	7863	-3.9372	0.143901
raw	7864	-3.9372	0.143901
raw	7865	-3.9372	0.143901
raw	7866	-3.9372	0.143901
raw	7867	-3.9372	0.143901
raw	7868	-3.9372	0.143901
raw	7869	-3.9372	0.143901
raw	7873	-3.9372	0.143901
raw	8098	-3.9372	0.143901
raw	8137	-3.9372	0.143901
raw	8224	-3.9372	0.143901
raw	8228	-3.9372	0.143901
raw	8229	-3.9372	0.143901
raw	8230	-3.9372	0.143901
raw	8231	-3.9372	0.143901
raw	8232	-3.9372	0.143901
raw	5607	-3.9372	0.142332
raw	5816	-3.9372	0.142332
raw	5903	-3.9372	0.142332
raw	5963	-3.9372	0.142332
raw	6093	-3.9372	0.142332
raw	6278	-3.9372	0.142332
raw	6441	-3.9372	0.142332
raw	6632	-3.9372	0.142332
raw	7056	-3.9372	0.142332
raw	7120	-3.9372	0.142332
raw	7142	-3.9372	0.142332
raw	7146	-3.9372	0.142332
raw	7153	-3.9372	0.142332
raw	7287	-3.9372	0.142332
raw	7288	-3.9372	0.142332
raw	7289	-3.9372	0.142332
raw	7290	-3.9372	0.142332
raw	7291	-3.9372	0.142332
raw	7292	-3.9372	0.142332
raw	7569	-3.9372	0.142332
raw	7570	-3.9372	0.142332
raw	7783	-3.9372	0.142332
raw	7792	-3.9372	0.142332
raw	7801	-3.9372	0.142332
raw	7870	-3.9372	0.142332
raw	7876	-3.9372	0.142332
raw	8051	-3.9372	0.142332
raw	8066	-3.9372	0.142332
raw	8233	-3.9372	0.142332
raw	8235	-3.9372	0.142332
raw	8237	-3.9372	0.142332
raw	5815	-3.9372	0.140855
raw	5817	-3.9372	0.140855
raw	5818	-3.9372	0.140855
raw	5905	-3.9372	0.140855
raw	7780	-3.9372	0.140855
raw	7790	-3.9372	0.140855
raw	7797	-3.9372	0.140855
raw	8261	-3.9372	0.140855
raw	5811	-3.9372	0.139466
raw	5825	-3.9372	0.139466
raw	5826	-3.9372	0.139466
raw	7439	-3.9372	0.139466
raw	7514	-3.9372	0.139466
raw	7600	-3.9372	0.139466
raw	7786	-3.9372	0.139466
raw	7791	-3.9372	0.139466
raw	3404	-3.9372	0.138161
raw	5608	-3.9372	0.138161
raw	5812	-3.9372	0.138161
raw	5814	-3.9372	0.138161
raw	5822	-3.9372	0.138161
raw	5824	-3.9372	0.138161
raw	5938	-3.9372	0.138161
raw	5968	-3.9372	0.138161
raw	6094	-3.9372	0.138161
raw	6095	-3.9372	0.138161
raw	6096	-3.9372	0.138161
raw	6097	-3.9372	0.138161
raw	6098	-3.9372	0.138161
raw	6301	-3.9372	0.138161
raw	6321	-3.9372	0.138161
raw	6329	-3.9372	0.138161
raw	6626	-3.9372	0.138161
raw	6634	-3.9372	0.138161
raw	6726	-3.9372	0.138161
raw	7119	-3.9372	0.138161
raw	7121	-3.9372	0.138161
raw	7126	-3.9372	0.138161
raw	7141	-3.9372	0.138161
raw	7143	-3.9372	0.138161
raw	7144	-3.9372	0.138161
raw	7145	-3.9372	0.138161
raw	7154	-3.9372	0.138161
raw	7293	-3.9372	0.138161
raw	7294	-3.9372	0.138161
raw	7525	-3.9372	0.138161
raw	7526	-3.9372	0.138161
raw	7548	-3.9372	0.138161
raw	7549	-3.9372	0.138161
raw	7559	-3.9372	0.138161
raw	7560	-3.9372	0.138161
raw	7740	-3.9372	0.138161
raw	7778	-3.9372	0.138161
raw	7871	-3.9372	0.138161
raw	7874	-3.9372	0.138161
raw	7875	-3.9372	0.138161
raw	7887	-3.9372	0.138161
raw	8052	-3.9372	0.138161
raw	8136	-3.9372	0.138161
raw	8140	-3.9372	0.138161
raw	8141	-3.9372	0.138161
raw	8142	-3.9372	0.138161
raw	8143	-3.9372	0.138161
raw	8236	-3.9372	0.138161
raw	2978	-3.9372	0.136939
raw	3210	-3.9372	0.136939
raw	3402	-3.9372	0.136939
raw	3406	-3.9372	0.136939
raw	3411	-3.9372	0.136939
raw	3413	-3.9372	0.136939
raw	3414	-3.9372	0.136939
raw	5624	-3.9372	0.136939
raw	5966	-3.9372	0.136939
raw	5967	-3.9372	0.136939
raw	5969	-3.9372	0.136939
raw	5970	-3.9372	0.136939
raw	5972	-3.9372	0.136939
raw	6099	-3.9372	0.136939
raw	6100	-3.9372	0.136939
raw	6101	-3.9372	0.136939
raw	6102	-3.9372	0.136939
raw	6275	-3.9372	0.136939
raw	6305	-3.9372	0.136939
raw	6318	-3.9372	0.136939
raw	6322	-3.9372	0.136939
raw	6323	-3.9372	0.136939
raw	6331	-3.9372	0.136939
raw	6332	-3.9372	0.136939
raw	6443	-3.9372	0.136939
raw	6444	-3.9372	0.136939
raw	6445	-3.9372	0.136939
raw	6635	-3.9372	0.136939
raw	6637	-3.9372	0.136939
raw	6639	-3.9372	0.136939
raw	6696	-3.9372	0.136939
raw	6697	-3.9372	0.136939
raw	7140	-3.9372	0.136939
raw	7171	-3.9372	0.136939
raw	7295	-3.9372	0.136939
raw	7296	-3.9372	0.136939
raw	7297	-3.9372	0.136939
raw	7298	-3.9372	0.136939
raw	7299	-3.9372	0.136939
raw	7464	-3.9372	0.136939
raw	7716	-3.9372	0.136939
raw	7731	-3.9372	0.136939
raw	7779	-3.9372	0.136939
raw	7793	-3.9372	0.136939
raw	7794	-3.9372	0.136939
raw	7795	-3.9372	0.136939
raw	7800	-3.9372	0.136939
raw	7803	-3.9372	0.136939
raw	7872	-3.9372	0.136939
raw	7877	-3.9372	0.136939
raw	7878	-3.9372	0.136939
raw	8099	-3.9372	0.136939
raw	8124	-3.9372	0.136939
raw	8125	-3.9372	0.136939
raw	8126	-3.9372	0.136939
raw	8127	-3.9372	0.136939
raw	8147	-3.9372	0.136939
raw	8226	-3.9372	0.136939
raw	8239	-3.9372	0.136939
raw	8243	-3.9372	0.136939
raw	8245	-3.9372	0.136939
raw	2970	-3.9372	0.135798
raw	2994	-3.9372	0.135798
raw	3388	-3.9372	0.135798
raw	3400	-3.9372	0.135798
raw	3405	-3.9372	0.135798
raw	3415	-3.9372	0.135798
raw	3961	-3.9372	0.135798
raw	4305	-3.9372	0.135798
raw	4345	-3.9372	0.135798
raw	5609	-3.9372	0.135798
raw	5887	-3.9372	0.135798
raw	5958	-3.9372	0.135798
raw	5965	-3.9372	0.135798
raw	5971	-3.9372	0.135798
raw	6103	-3.9372	0.135798
raw	6104	-3.9372	0.135798
raw	6105	-3.9372	0.135798
raw	6106	-3.9372	0.135798
raw	6107	-3.9372	0.135798
raw	6311	-3.9372	0.135798
raw	6334	-3.9372	0.135798
raw	6335	-3.9372	0.135798
raw	6336	-3.9372	0.135798
raw	6446	-3.9372	0.135798
raw	6447	-3.9372	0.135798
raw	6448	-3.9372	0.135798
raw	6449	-3.9372	0.135798
raw	6641	-3.9372	0.135798
raw	7055	-3.9372	0.135798
raw	7067	-3.9372	0.135798
raw	7118	-3.9372	0.135798
raw	7300	-3.9372	0.135798
raw	7301	-3.9372	0.135798
raw	7302	-3.9372	0.135798
raw	7303	-3.9372	0.135798
raw	7304	-3.9372	0.135798
raw	7305	-3.9372	0.135798
raw	7306	-3.9372	0.135798
raw	7307	-3.9372	0.135798
raw	7308	-3.9372	0.135798
raw	7309	-3.9372	0.135798
raw	7311	-3.9372	0.135798
raw	7312	-3.9372	0.135798
raw	7550	-3.9372	0.135798
raw	7571	-3.9372	0.135798
raw	7592	-3.9372	0.135798
raw	7593	-3.9372	0.135798
raw	7598	-3.9372	0.135798
raw	7789	-3.9372	0.135798
raw	7799	-3.9372	0.135798
raw	7802	-3.9372	0.135798
raw	7879	-3.9372	0.135798
raw	7880	-3.9372	0.135798
raw	7881	-3.9372	0.135798
raw	7882	-3.9372	0.135798
raw	7883	-3.9372	0.135798
raw	7884	-3.9372	0.135798
raw	7885	-3.9372	0.135798
raw	8057	-3.9372	0.135798
raw	8145	-3.9372	0.135798
raw	8146	-3.9372	0.135798
raw	8241	-3.9372	0.135798
raw	8242	-3.9372	0.135798
raw	8244	-3.9372	0.135798
raw	2982	-3.9372	0.134739
raw	3380	-3.9372	0.134739
raw	3383	-3.9372	0.134739
raw	3390	-3.9372	0.134739
raw	3403	-3.9372	0.134739
raw	3407	-3.9372	0.134739
raw	3962	-3.9372	0.134739
raw	4298	-3.9372	0.134739
raw	4299	-3.9372	0.134739
raw	4314	-3.9372	0.134739
raw	4316	-3.9372	0.134739
raw	4317	-3.9372	0.134739
raw	4326	-3.9372	0.134739
raw	4328	-3.9372	0.134739
raw	5625	-3.9372	0.134739
raw	5626	-3.9372	0.134739
raw	5973	-3.9372	0.134739
raw	6108	-3.9372	0.134739
raw	6109	-3.9372	0.134739
raw	6110	-3.9372	0.134739
raw	6111	-3.9372	0.134739
raw	6112	-3.9372	0.134739
raw	6338	-3.9372	0.134739
raw	6341	-3.9372	0.134739
raw	6345	-3.9372	0.134739
raw	6450	-3.9372	0.134739
raw	6648	-3.9372	0.134739
raw	6695	-3.9372	0.134739
raw	6741	-3.9372	0.134739
raw	6744	-3.9372	0.134739
raw	7051	-3.9372	0.134739
raw	7117	-3.9372	0.134739
raw	7124	-3.9372	0.134739
raw	7125	-3.9372	0.134739
raw	7170	-3.9372	0.134739
raw	7310	-3.9372	0.134739
raw	7591	-3.9372	0.134739
raw	7594	-3.9372	0.134739
raw	7596	-3.9372	0.134739
raw	7597	-3.9372	0.134739
raw	7734	-3.9372	0.134739
raw	7886	-3.9372	0.134739
raw	7888	-3.9372	0.134739
raw	7894	-3.9372	0.134739
raw	8246	-3.9372	0.134739
raw	8247	-3.9372	0.134739
raw	8248	-3.9372	0.134739
raw	8249	-3.9372	0.134739
raw	8250	-3.9372	0.134739
raw	8252	-3.9372	0.134739
raw	8253	-3.9372	0.134739
raw	2983	-3.9372	0.133758
raw	3389	-3.9372	0.133758
raw	3391	-3.9372	0.133758
raw	3396	-3.9372	0.133758
raw	3431	-3.9372	0.133758
raw	3963	-3.9372	0.133758
raw	3964	-3.9372	0.133758
raw	4304	-3.9372	0.133758
raw	4322	-3.9372	0.133758
raw	4323	-3.9372	0.133758
raw	4324	-3.9372	0.133758
raw	4325	-3.9372	0.133758
raw	4327	-3.9372	0.133758
raw	6113	-3.9372	0.133758
raw	6114	-3.9372	0.133758
raw	6115	-3.9372	0.133758
raw	6116	-3.9372	0.133758
raw	6117	-3.9372	0.133758
raw	6249	-3.9372	0.133758
raw	6451	-3.9372	0.133758
raw	7050	-3.9372	0.133758
raw	7139	-3.9372	0.133758
raw	7150	-3.9372	0.133758
raw	7155	-3.9372	0.133758
raw	7168	-3.9372	0.133758
raw	7169	-3.9372	0.133758
raw	7313	-3.9372	0.133758
raw	7314	-3.9372	0.133758
raw	7315	-3.9372	0.133758
raw	7317	-3.9372	0.133758
raw	7318	-3.9372	0.133758
raw	7319	-3.9372	0.133758
raw	7320	-3.9372	0.133758
raw	7321	-3.9372	0.133758
raw	7322	-3.9372	0.133758
raw	7323	-3.9372	0.133758
raw	7324	-3.9372	0.133758
raw	7325	-3.9372	0.133758
raw	7518	-3.9372	0.133758
raw	7558	-3.9372	0.133758
raw	7590	-3.9372	0.133758
raw	7725	-3.9372	0.133758
raw	8251	-3.9372	0.133758
raw	3188	-3.9372	0.132855
raw	3428	-3.9372	0.132855
raw	4321	-3.9372	0.132855
raw	6452	-3.9372	0.132855
raw	2976	-3.9372	0.132029
raw	4357	-3.9372	0.132029
raw	2971	-3.9372	0.131276
raw	2972	-3.9372	0.131276
raw	3163	-3.9372	0.131276
raw	3187	-3.9372	0.131276
raw	3190	-3.9372	0.131276
raw	3191	-3.9372	0.131276
raw	3198	-3.9372	0.131276
raw	4329	-3.9372	0.131276
raw	4355	-3.9372	0.131276
raw	4356	-3.9372	0.131276
raw	5610	-3.9372	0.131276
raw	6118	-3.9372	0.131276
raw	6119	-3.9372	0.131276
raw	6120	-3.9372	0.131276
raw	6121	-3.9372	0.131276
raw	6122	-3.9372	0.131276
raw	6123	-3.9372	0.131276
raw	6124	-3.9372	0.131276
raw	6125	-3.9372	0.131276
raw	6136	-3.9372	0.131276
raw	6320	-3.9372	0.131276
raw	6324	-3.9372	0.131276
raw	6330	-3.9372	0.131276
raw	6333	-3.9372	0.131276
raw	6343	-3.9372	0.131276
raw	6351	-3.9372	0.131276
raw	6352	-3.9372	0.131276
raw	6353	-3.9372	0.131276
raw	6354	-3.9372	0.131276
raw	6368	-3.9372	0.131276
raw	6370	-3.9372	0.131276
raw	6371	-3.9372	0.131276
raw	6372	-3.9372	0.131276
raw	6756	-3.9372	0.131276
raw	6760	-3.9372	0.131276
raw	6762	-3.9372	0.131276
raw	6765	-3.9372	0.131276
raw	6770	-3.9372	0.131276
raw	6771	-3.9372	0.131276
raw	7123	-3.9372	0.131276
raw	7137	-3.9372	0.131276
raw	7138	-3.9372	0.131276
raw	7149	-3.9372	0.131276
raw	7156	-3.9372	0.131276
raw	7163	-3.9372	0.131276
raw	7316	-3.9372	0.131276
raw	7326	-3.9372	0.131276
raw	7328	-3.9372	0.131276
raw	7329	-3.9372	0.131276
raw	7330	-3.9372	0.131276
raw	7331	-3.9372	0.131276
raw	7555	-3.9372	0.131276
raw	7556	-3.9372	0.131276
raw	7557	-3.9372	0.131276
raw	7889	-3.9372	0.131276
raw	7891	-3.9372	0.131276
raw	7893	-3.9372	0.131276
raw	7896	-3.9372	0.131276
raw	8128	-3.9372	0.131276
raw	8144	-3.9372	0.131276
raw	8259	-3.9372	0.131276
raw	3182	-3.9372	0.130595
raw	3183	-3.9372	0.130595
raw	3384	-3.9372	0.130595
raw	3408	-3.9372	0.130595
raw	3966	-3.9372	0.130595
raw	4312	-3.9372	0.130595
raw	4313	-3.9372	0.130595
raw	4330	-3.9372	0.130595
raw	4331	-3.9372	0.130595
raw	4332	-3.9372	0.130595
raw	5627	-3.9372	0.130595
raw	5628	-3.9372	0.130595
raw	5629	-3.9372	0.130595
raw	5630	-3.9372	0.130595
raw	5631	-3.9372	0.130595
raw	5632	-3.9372	0.130595
raw	6126	-3.9372	0.130595
raw	6127	-3.9372	0.130595
raw	6128	-3.9372	0.130595
raw	6129	-3.9372	0.130595
raw	6130	-3.9372	0.130595
raw	6131	-3.9372	0.130595
raw	6132	-3.9372	0.130595
raw	6133	-3.9372	0.130595
raw	6134	-3.9372	0.130595
raw	6135	-3.9372	0.130595
raw	6137	-3.9372	0.130595
raw	6282	-3.9372	0.130595
raw	6310	-3.9372	0.130595
raw	6367	-3.9372	0.130595
raw	6369	-3.9372	0.130595
raw	6454	-3.9372	0.130595
raw	6455	-3.9372	0.130595
raw	6456	-3.9372	0.130595
raw	6460	-3.9372	0.130595
raw	6791	-3.9372	0.130595
raw	6793	-3.9372	0.130595
raw	6811	-3.9372	0.130595
raw	7157	-3.9372	0.130595
raw	7161	-3.9372	0.130595
raw	7336	-3.9372	0.130595
raw	7345	-3.9372	0.130595
raw	7561	-3.9372	0.130595
raw	7890	-3.9372	0.130595
raw	7892	-3.9372	0.130595
raw	7895	-3.9372	0.130595
raw	7897	-3.9372	0.130595
raw	7900	-3.9372	0.130595
raw	7901	-3.9372	0.130595
raw	7903	-3.9372	0.130595
raw	7904	-3.9372	0.130595
raw	7905	-3.9372	0.130595
raw	7951	-3.9372	0.130595
raw	8116	-3.9372	0.130595
raw	8121	-3.9372	0.130595
raw	8129	-3.9372	0.130595
raw	8255	-3.9372	0.130595
raw	8256	-3.9372	0.130595
raw	2981	-3.9372	0.129982
raw	3162	-3.9372	0.129982
raw	3165	-3.9372	0.129982
raw	3379	-3.9372	0.129982
raw	3425	-3.9372	0.129982
raw	3972	-3.9372	0.129982
raw	3973	-3.9372	0.129982
raw	3975	-3.9372	0.129982
raw	4000	-3.9372	0.129982
raw	4007	-3.9372	0.129982
raw	4333	-3.9372	0.129982
raw	4335	-3.9372	0.129982
raw	5633	-3.9372	0.129982
raw	5634	-3.9372	0.129982
raw	6138	-3.9372	0.129982
raw	6139	-3.9372	0.129982
raw	6140	-3.9372	0.129982
raw	6141	-3.9372	0.129982
raw	6142	-3.9372	0.129982
raw	6143	-3.9372	0.129982
raw	6144	-3.9372	0.129982
raw	6357	-3.9372	0.129982
raw	6358	-3.9372	0.129982
raw	6364	-3.9372	0.129982
raw	6365	-3.9372	0.129982
raw	6453	-3.9372	0.129982
raw	6457	-3.9372	0.129982
raw	6459	-3.9372	0.129982
raw	6786	-3.9372	0.129982
raw	6790	-3.9372	0.129982
raw	6794	-3.9372	0.129982
raw	6810	-3.9372	0.129982
raw	7091	-3.9372	0.129982
raw	7173	-3.9372	0.129982
raw	7333	-3.9372	0.129982
raw	7334	-3.9372	0.129982
raw	7335	-3.9372	0.129982
raw	7337	-3.9372	0.129982
raw	7338	-3.9372	0.129982
raw	7339	-3.9372	0.129982
raw	7341	-3.9372	0.129982
raw	7342	-3.9372	0.129982
raw	7343	-3.9372	0.129982
raw	7344	-3.9372	0.129982
raw	7350	-3.9372	0.129982
raw	7586	-3.9372	0.129982
raw	7612	-3.9372	0.129982
raw	7613	-3.9372	0.129982
raw	7798	-3.9372	0.129982
raw	7898	-3.9372	0.129982
raw	7899	-3.9372	0.129982
raw	7902	-3.9372	0.129982
raw	7906	-3.9372	0.129982
raw	7908	-3.9372	0.129982
raw	7909	-3.9372	0.129982
raw	8105	-3.9372	0.129982
raw	8117	-3.9372	0.129982
raw	8118	-3.9372	0.129982
raw	8119	-3.9372	0.129982
raw	8120	-3.9372	0.129982
raw	8257	-3.9372	0.129982
raw	2985	-3.9372	0.129432
raw	3156	-3.9372	0.129432
raw	3175	-3.9372	0.129432
raw	3186	-3.9372	0.129432
raw	3203	-3.9372	0.129432
raw	3211	-3.9372	0.129432
raw	3387	-3.9372	0.129432
raw	3398	-3.9372	0.129432
raw	4001	-3.9372	0.129432
raw	4334	-3.9372	0.129432
raw	4338	-3.9372	0.129432
raw	4339	-3.9372	0.129432
raw	4340	-3.9372	0.129432
raw	4341	-3.9372	0.129432
raw	4342	-3.9372	0.129432
raw	4343	-3.9372	0.129432
raw	4344	-3.9372	0.129432
raw	4346	-3.9372	0.129432
raw	4347	-3.9372	0.129432
raw	4348	-3.9372	0.129432
raw	5635	-3.9372	0.129432
raw	6145	-3.9372	0.129432
raw	6146	-3.9372	0.129432
raw	6147	-3.9372	0.129432
raw	6148	-3.9372	0.129432
raw	6149	-3.9372	0.129432
raw	6150	-3.9372	0.129432
raw	6151	-3.9372	0.129432
raw	6152	-3.9372	0.129432
raw	6153	-3.9372	0.129432
raw	6154	-3.9372	0.129432
raw	6155	-3.9372	0.129432
raw	6281	-3.9372	0.129432
raw	6328	-3.9372	0.129432
raw	6350	-3.9372	0.129432
raw	6362	-3.9372	0.129432
raw	6363	-3.9372	0.129432
raw	6366	-3.9372	0.129432
raw	6395	-3.9372	0.129432
raw	6397	-3.9372	0.129432
raw	6398	-3.9372	0.129432
raw	6399	-3.9372	0.129432
raw	6458	-3.9372	0.129432
raw	6758	-3.9372	0.129432
raw	6759	-3.9372	0.129432
raw	6792	-3.9372	0.129432
raw	6803	-3.9372	0.129432
raw	6804	-3.9372	0.129432
raw	6812	-3.9372	0.129432
raw	6815	-3.9372	0.129432
raw	7136	-3.9372	0.129432
raw	7174	-3.9372	0.129432
raw	7346	-3.9372	0.129432
raw	7347	-3.9372	0.129432
raw	7348	-3.9372	0.129432
raw	7349	-3.9372	0.129432
raw	7568	-3.9372	0.129432
raw	7907	-3.9372	0.129432
raw	8258	-3.9372	0.129432
raw	2973	-3.9372	0.128943
raw	3164	-3.9372	0.128943
raw	4002	-3.9372	0.128943
raw	4003	-3.9372	0.128943
raw	4315	-3.9372	0.128943
raw	4318	-3.9372	0.128943
raw	4349	-3.9372	0.128943
raw	5636	-3.9372	0.128943
raw	5637	-3.9372	0.128943
raw	6156	-3.9372	0.128943
raw	6157	-3.9372	0.128943
raw	6158	-3.9372	0.128943
raw	6326	-3.9372	0.128943
raw	6461	-3.9372	0.128943
raw	6462	-3.9372	0.128943
raw	6647	-3.9372	0.128943
raw	7094	-3.9372	0.128943
raw	7332	-3.9372	0.128943
raw	7351	-3.9372	0.128943
raw	7352	-3.9372	0.128943
raw	7353	-3.9372	0.128943
raw	7354	-3.9372	0.128943
raw	7355	-3.9372	0.128943
raw	7356	-3.9372	0.128943
raw	7358	-3.9372	0.128943
raw	7915	-3.9372	0.128943
raw	7916	-3.9372	0.128943
raw	4350	-3.9372	0.12851
raw	6285	-3.9372	0.12851
raw	6396	-3.9372	0.12851
raw	7327	-3.9372	0.12851
raw	7595	-3.9372	0.12851
raw	8238	-3.9372	0.12851
raw	3177	-3.9372	0.128126
raw	4351	-3.9372	0.128126
raw	4352	-3.9372	0.128126
raw	4353	-3.9372	0.128126
raw	4354	-3.9372	0.128126
raw	7357	-3.9372	0.128126
raw	789	-3.9372	0.127788
raw	790	-3.9372	0.127788
raw	791	-3.9372	0.127788
raw	792	-3.9372	0.127788
raw	794	-3.9372	0.127788
raw	798	-3.9372	0.127788
raw	799	-3.9372	0.127788
raw	2984	-3.9372	0.127788
raw	3160	-3.9372	0.127788
raw	3168	-3.9372	0.127788
raw	3170	-3.9372	0.127788
raw	3382	-3.9372	0.127788
raw	3399	-3.9372	0.127788
raw	3433	-3.9372	0.127788
raw	3990	-3.9372	0.127788
raw	3991	-3.9372	0.127788
raw	3992	-3.9372	0.127788
raw	3993	-3.9372	0.127788
raw	3994	-3.9372	0.127788
raw	4005	-3.9372	0.127788
raw	4006	-3.9372	0.127788
raw	4358	-3.9372	0.127788
raw	4359	-3.9372	0.127788
raw	4360	-3.9372	0.127788
raw	4361	-3.9372	0.127788
raw	4362	-3.9372	0.127788
raw	5885	-3.9372	0.127788
raw	6160	-3.9372	0.127788
raw	6161	-3.9372	0.127788
raw	6162	-3.9372	0.127788
raw	6163	-3.9372	0.127788
raw	6294	-3.9372	0.127788
raw	6325	-3.9372	0.127788
raw	6359	-3.9372	0.127788
raw	6392	-3.9372	0.127788
raw	6393	-3.9372	0.127788
raw	6394	-3.9372	0.127788
raw	6400	-3.9372	0.127788
raw	6464	-3.9372	0.127788
raw	6692	-3.9372	0.127788
raw	6693	-3.9372	0.127788
raw	6694	-3.9372	0.127788
raw	6739	-3.9372	0.127788
raw	6769	-3.9372	0.127788
raw	7053	-3.9372	0.127788
raw	7088	-3.9372	0.127788
raw	7162	-3.9372	0.127788
raw	7175	-3.9372	0.127788
raw	7177	-3.9372	0.127788
raw	7178	-3.9372	0.127788
raw	7179	-3.9372	0.127788
raw	7197	-3.9372	0.127788
raw	7359	-3.9372	0.127788
raw	7527	-3.9372	0.127788
raw	7528	-3.9372	0.127788
raw	7610	-3.9372	0.127788
raw	7627	-3.9372	0.127788
raw	7735	-3.9372	0.127788
raw	7912	-3.9372	0.127788
raw	7913	-3.9372	0.127788
raw	7914	-3.9372	0.127788
raw	7924	-3.9372	0.127788
raw	8260	-3.9372	0.127788
raw	8273	-3.9372	0.127788
raw	781	-3.9372	0.127489
raw	793	-3.9372	0.127489
raw	795	-3.9372	0.127489
raw	2986	-3.9372	0.127489
raw	2987	-3.9372	0.127489
raw	3167	-3.9372	0.127489
raw	3860	-3.9372	0.127489
raw	3985	-3.9372	0.127489
raw	3986	-3.9372	0.127489
raw	3987	-3.9372	0.127489
raw	4004	-3.9372	0.127489
raw	4337	-3.9372	0.127489
raw	4363	-3.9372	0.127489
raw	4364	-3.9372	0.127489
raw	4365	-3.9372	0.127489
raw	4367	-3.9372	0.127489
raw	4368	-3.9372	0.127489
raw	5638	-3.9372	0.127489
raw	6164	-3.9372	0.127489
raw	6165	-3.9372	0.127489
raw	6166	-3.9372	0.127489
raw	6167	-3.9372	0.127489
raw	6168	-3.9372	0.127489
raw	6340	-3.9372	0.127489
raw	6342	-3.9372	0.127489
raw	6463	-3.9372	0.127489
raw	6691	-3.9372	0.127489
raw	6795	-3.9372	0.127489
raw	6796	-3.9372	0.127489
raw	7098	-3.9372	0.127489
raw	7116	-3.9372	0.127489
raw	7160	-3.9372	0.127489
raw	7176	-3.9372	0.127489
raw	7180	-3.9372	0.127489
raw	7188	-3.9372	0.127489
raw	7189	-3.9372	0.127489
raw	7190	-3.9372	0.127489
raw	7191	-3.9372	0.127489
raw	7360	-3.9372	0.127489
raw	7529	-3.9372	0.127489
raw	7601	-3.9372	0.127489
raw	7618	-3.9372	0.127489
raw	7910	-3.9372	0.127489
raw	7911	-3.9372	0.127489
raw	7917	-3.9372	0.127489
raw	7925	-3.9372	0.127489
raw	8262	-3.9372	0.127489
raw	8263	-3.9372	0.127489
raw	8268	-3.9372	0.127489
raw	3024	-3.9372	0.127224
raw	3166	-3.9372	0.127224
raw	3179	-3.9372	0.127224
raw	3426	-3.9372	0.127224
raw	3427	-3.9372	0.127224
raw	3432	-3.9372	0.127224
raw	3982	-3.9372	0.127224
raw	3983	-3.9372	0.127224
raw	3995	-3.9372	0.127224
raw	3996	-3.9372	0.127224
raw	3997	-3.9372	0.127224
raw	3998	-3.9372	0.127224
raw	3999	-3.9372	0.127224
raw	4303	-3.9372	0.127224
raw	4320	-3.9372	0.127224
raw	4336	-3.9372	0.127224
raw	4366	-3.9372	0.127224
raw	4369	-3.9372	0.127224
raw	4370	-3.9372	0.127224
raw	4375	-3.9372	0.127224
raw	5611	-3.9372	0.127224
raw	6159	-3.9372	0.127224
raw	6169	-3.9372	0.127224
raw	6170	-3.9372	0.127224
raw	6171	-3.9372	0.127224
raw	6172	-3.9372	0.127224
raw	6173	-3.9372	0.127224
raw	6174	-3.9372	0.127224
raw	6175	-3.9372	0.127224
raw	6176	-3.9372	0.127224
raw	6177	-3.9372	0.127224
raw	6182	-3.9372	0.127224
raw	6183	-3.9372	0.127224
raw	6270	-3.9372	0.127224
raw	6785	-3.9372	0.127224
raw	7115	-3.9372	0.127224
raw	7203	-3.9372	0.127224
raw	7361	-3.9372	0.127224
raw	7362	-3.9372	0.127224
raw	7363	-3.9372	0.127224
raw	7364	-3.9372	0.127224
raw	7491	-3.9372	0.127224
raw	7599	-3.9372	0.127224
raw	7619	-3.9372	0.127224
raw	7918	-3.9372	0.127224
raw	7920	-3.9372	0.127224
raw	7921	-3.9372	0.127224
raw	7922	-3.9372	0.127224
raw	7923	-3.9372	0.127224
raw	8122	-3.9372	0.127224
raw	8271	-3.9372	0.127224
raw	8274	-3.9372	0.127224
raw	775	-3.9372	0.126988
raw	782	-3.9372	0.126988
raw	784	-3.9372	0.126988
raw	785	-3.9372	0.126988
raw	796	-3.9372	0.126988
raw	1603	-3.9372	0.126988
raw	2995	-3.9372	0.126988
raw	3025	-3.9372	0.126988
raw	3181	-3.9372	0.126988
raw	3189	-3.9372	0.126988
raw	3386	-3.9372	0.126988
raw	3430	-3.9372	0.126988
raw	4302	-3.9372	0.126988
raw	4319	-3.9372	0.126988
raw	4372	-3.9372	0.126988
raw	4373	-3.9372	0.126988
raw	4374	-3.9372	0.126988
raw	4385	-3.9372	0.126988
raw	4386	-3.9372	0.126988
raw	4387	-3.9372	0.126988
raw	4388	-3.9372	0.126988
raw	5640	-3.9372	0.126988
raw	5641	-3.9372	0.126988
raw	5642	-3.9372	0.126988
raw	5643	-3.9372	0.126988
raw	6178	-3.9372	0.126988
raw	6179	-3.9372	0.126988
raw	6180	-3.9372	0.126988
raw	6181	-3.9372	0.126988
raw	6184	-3.9372	0.126988
raw	6185	-3.9372	0.126988
raw	6192	-3.9372	0.126988
raw	6389	-3.9372	0.126988
raw	6742	-3.9372	0.126988
raw	6788	-3.9372	0.126988
raw	6789	-3.9372	0.126988
raw	6818	-3.9372	0.126988
raw	6826	-3.9372	0.126988
raw	7158	-3.9372	0.126988
raw	7181	-3.9372	0.126988
raw	7182	-3.9372	0.126988
raw	7194	-3.9372	0.126988
raw	7200	-3.9372	0.126988
raw	7204	-3.9372	0.126988
raw	7207	-3.9372	0.126988
raw	7365	-3.9372	0.126988
raw	7371	-3.9372	0.126988
raw	7617	-3.9372	0.126988
raw	7796	-3.9372	0.126988
raw	7919	-3.9372	0.126988
raw	7926	-3.9372	0.126988
raw	7927	-3.9372	0.126988
raw	8264	-3.9372	0.126988
raw	8265	-3.9372	0.126988
raw	8266	-3.9372	0.126988
raw	8267	-3.9372	0.126988
raw	8269	-3.9372	0.126988
raw	8270	-3.9372	0.126988
raw	783	-3.9372	0.126776
raw	797	-3.9372	0.126776
raw	1857	-3.9372	0.126776
raw	1859	-3.9372	0.126776
raw	3155	-3.9372	0.126776
raw	3395	-3.9372	0.126776
raw	3412	-3.9372	0.126776
raw	3429	-3.9372	0.126776
raw	4376	-3.9372	0.126776
[truncated: 8,359 more rows]

## Sheet: Sup_Fig_4_adjmodel
Model		fit	se.fit
adjusted	5845	-4.52399	0.269723
adjusted	7454	-4.52399	0.269723
adjusted	7455	-4.33223	0.269072
adjusted	5805	-3.46027	0.263618
adjusted	5828	-3.26851	0.263762
adjusted	5835	-3.46027	0.263618
adjusted	5844	-4.52399	0.264897
adjusted	5846	-4.33223	0.264234
adjusted	5847	-4.33223	0.264234
adjusted	5848	-2.92338	0.274893
adjusted	5974	-3.26851	0.263762
adjusted	5975	-3.46027	0.263618
adjusted	5976	-3.46027	0.263618
adjusted	5977	-2.92338	0.274893
adjusted	5978	-4.52399	0.264897
adjusted	5979	-3.46027	0.263618
adjusted	6416	-3.26851	0.263762
adjusted	6990	-4.33223	0.264234
adjusted	7447	-3.9871	0.27585
adjusted	7456	-2.92338	0.274893
adjusted	7457	-3.52472	0.300676
adjusted	7458	-4.52399	0.264897
adjusted	7459	-4.33223	0.264234
adjusted	7467	-4.52399	0.264897
adjusted	7468	-3.46027	0.263618
adjusted	7473	-4.33223	0.264234
adjusted	7517	-2.92338	0.274893
adjusted	7667	-4.52399	0.264897
adjusted	7669	-3.46027	0.263618
adjusted	8162	-4.33223	0.264234
adjusted	8163	-3.26851	0.263762
adjusted	8164	-4.52399	0.264897
adjusted	8254	-3.86985	0.291888
adjusted	5843	-4.33223	0.259502
adjusted	5849	-3.46027	0.258875
adjusted	5851	-4.52399	0.260177
adjusted	5852	-4.52399	0.260177
adjusted	5853	-4.33223	0.259502
adjusted	5854	-2.92338	0.270348
adjusted	5980	-4.52399	0.260177
adjusted	5981	-4.52399	0.260177
adjusted	5982	-4.52399	0.260177
adjusted	5983	-4.33223	0.259502
adjusted	5984	-4.06161	0.287175
adjusted	7006	-3.46027	0.258875
adjusted	7214	-4.33223	0.259502
adjusted	7215	-4.52399	0.260177
adjusted	7216	-4.33223	0.259502
adjusted	7217	-3.26851	0.259021
adjusted	7219	-3.86985	0.287612
adjusted	7220	-3.46027	0.258875
adjusted	7221	-4.52399	0.260177
adjusted	7222	-4.33223	0.259502
adjusted	7449	-3.9871	0.271321
adjusted	7469	-4.52399	0.260177
adjusted	7470	-3.9871	0.271321
adjusted	7471	-3.46027	0.258875
adjusted	7492	-4.33223	0.259502
adjusted	7493	-4.52399	0.260177
adjusted	7649	-4.33223	0.259502
adjusted	7650	-4.52399	0.260177
adjusted	7651	-4.52399	0.260177
adjusted	7656	-2.92338	0.270348
adjusted	7657	-4.06161	0.287175
adjusted	7658	-4.33223	0.259502
adjusted	7665	-4.33223	0.259502
adjusted	7666	-3.46027	0.258875
adjusted	7687	-3.46027	0.258875
adjusted	7692	-4.52399	0.260177
adjusted	8165	-4.33223	0.259502
adjusted	8166	-4.33223	0.259502
adjusted	8167	-4.33223	0.259502
adjusted	8168	-4.52399	0.260177
adjusted	8169	-4.52399	0.260177
adjusted	5807	-3.46027	0.254241
adjusted	5841	-3.26851	0.25439
adjusted	5842	-4.33223	0.254879
adjusted	5855	-3.46027	0.254241
adjusted	5856	-3.86985	0.283448
adjusted	5857	-3.46027	0.254241
adjusted	5860	-3.46027	0.254241
adjusted	5866	-3.9871	0.266904
adjusted	5868	-4.33223	0.254879
adjusted	5869	-4.06161	0.283005
adjusted	5988	-4.52399	0.255567
adjusted	5989	-4.52399	0.255567
adjusted	5990	-4.52399	0.255567
adjusted	5991	-4.52399	0.255567
adjusted	5992	-3.86985	0.283448
adjusted	5993	-3.46027	0.254241
adjusted	6417	-4.52399	0.255567
adjusted	6418	-3.9871	0.266904
adjusted	6993	-4.33223	0.254879
adjusted	7213	-4.06161	0.283005
adjusted	7218	-4.33223	0.254879
adjusted	7224	-4.33223	0.254879
adjusted	7225	-4.52399	0.255567
adjusted	7227	-4.52399	0.255567
adjusted	7228	-3.26851	0.25439
adjusted	7438	-2.92338	0.265914
adjusted	7450	-3.9871	0.266904
adjusted	7451	-4.52399	0.255567
adjusted	7452	-3.9871	0.266904
adjusted	7488	-3.26851	0.25439
adjusted	7620	-4.52399	0.255567
adjusted	7626	-3.9871	0.266904
adjusted	7653	-3.46027	0.254241
adjusted	7659	-4.06161	0.283005
adjusted	7663	-4.33223	0.254879
adjusted	8067	-4.33223	0.254879
adjusted	8170	-3.46027	0.254241
adjusted	8171	-3.52472	0.292489
adjusted	8172	-4.06161	0.283005
adjusted	8173	-3.46027	0.254241
adjusted	5861	-4.33223	0.250368
adjusted	5862	-3.46027	0.249719
adjusted	5863	-4.06161	0.278949
adjusted	5864	-4.52399	0.251068
adjusted	5865	-3.26851	0.24987
adjusted	5867	-3.26851	0.24987
adjusted	5877	-3.46027	0.249719
adjusted	5994	-3.46027	0.249719
adjusted	5995	-3.46027	0.249719
adjusted	6978	-2.92338	0.261593
adjusted	6980	-4.33223	0.250368
adjusted	7229	-3.26851	0.24987
adjusted	7230	-3.52472	0.288567
adjusted	7231	-4.33223	0.250368
adjusted	7232	-3.46027	0.249719
adjusted	7233	-4.06161	0.278949
adjusted	7436	-4.52399	0.251068
adjusted	7497	-4.33223	0.250368
adjusted	7498	-4.52399	0.251068
adjusted	7630	-3.46027	0.249719
adjusted	7637	-3.52472	0.288567
adjusted	7644	-3.26851	0.24987
adjusted	7645	-3.9871	0.262599
adjusted	7647	-4.33223	0.250368
adjusted	8068	-4.52399	0.251068
adjusted	5879	-3.46027	0.245309
adjusted	7480	-2.92338	0.257387
adjusted	7642	-3.46027	0.245309
adjusted	7646	-3.46027	0.245309
adjusted	7660	-2.92338	0.257387
adjusted	7662	-3.9871	0.258409
adjusted	7681	-4.33223	0.24597
adjusted	8054	-4.33223	0.24597
adjusted	5875	-2.92338	0.253297
adjusted	7236	-4.52399	0.242412
adjusted	7481	-3.9871	0.254336
adjusted	7482	-3.9871	0.254336
adjusted	7501	-3.9871	0.254336
adjusted	7502	-2.92338	0.253297
adjusted	7503	-3.26851	0.241171
adjusted	7676	-4.52399	0.242412
adjusted	7679	-4.52399	0.242412
adjusted	5806	-4.52399	0.238258
adjusted	5808	-4.52399	0.238258
adjusted	5809	-4.52399	0.238258
adjusted	5838	-3.26851	0.236996
adjusted	5839	-3.26851	0.236996
adjusted	5840	-4.52399	0.238258
adjusted	5850	-2.92338	0.249324
adjusted	5870	-4.06161	0.267478
adjusted	5871	-4.52399	0.238258
adjusted	5872	-4.33223	0.237521
adjusted	5873	-3.26851	0.236996
adjusted	5876	-3.46027	0.236836
adjusted	5878	-3.26851	0.236996
adjusted	5996	-3.52472	0.277493
adjusted	5997	-4.33223	0.237521
adjusted	5998	-4.33223	0.237521
adjusted	5999	-3.26851	0.236996
adjusted	6000	-4.33223	0.237521
adjusted	6002	-4.52399	0.238258
adjusted	6003	-3.86985	0.267946
adjusted	6004	-4.33223	0.237521
adjusted	6195	-4.33223	0.237521
adjusted	6196	-3.9871	0.25038
adjusted	6197	-4.33223	0.237521
adjusted	6419	-4.52399	0.238258
adjusted	6420	-3.26851	0.236996
adjusted	6979	-3.9871	0.25038
adjusted	6994	-4.06161	0.267478
adjusted	6996	-4.52399	0.238258
adjusted	7004	-4.06161	0.267478
adjusted	7005	-4.52399	0.238258
adjusted	7019	-3.86985	0.267946
adjusted	7029	-3.46027	0.236836
adjusted	7033	-4.33223	0.237521
adjusted	7035	-4.33223	0.237521
adjusted	7036	-4.33223	0.237521
adjusted	7234	-3.26851	0.236996
adjusted	7235	-4.33223	0.237521
adjusted	7440	-4.52399	0.238258
adjusted	7441	-4.52399	0.238258
adjusted	7505	-4.06161	0.267478
adjusted	7623	-4.52399	0.238258
adjusted	7670	-3.46027	0.236836
adjusted	7671	-3.9871	0.25038
adjusted	7684	-4.33223	0.237521
adjusted	8069	-3.9871	0.25038
adjusted	8174	-4.33223	0.237521
adjusted	8175	-4.06161	0.267478
adjusted	5827	-3.46027	0.232775
adjusted	5836	-3.46027	0.232775
adjusted	5837	-4.06161	0.263888
adjusted	5880	-3.26851	0.232937
adjusted	5881	-3.86985	0.264364
adjusted	6005	-4.52399	0.234221
adjusted	6006	-4.33223	0.233471
adjusted	6007	-3.86985	0.264364
adjusted	6198	-4.33223	0.233471
adjusted	6199	-4.33223	0.233471
adjusted	6200	-4.52399	0.234221
adjusted	6201	-4.52399	0.234221
adjusted	6202	-3.9871	0.246542
adjusted	6421	-4.52399	0.234221
adjusted	6995	-4.52399	0.234221
adjusted	7001	-3.46027	0.232775
adjusted	7002	-3.46027	0.232775
adjusted	7003	-4.06161	0.263888
adjusted	7020	-4.33223	0.233471
adjusted	7021	-4.33223	0.233471
adjusted	7022	-3.26851	0.232937
adjusted	7028	-4.52399	0.234221
adjusted	7077	-4.52399	0.234221
adjusted	7237	-4.52399	0.234221
adjusted	7530	-4.52399	0.234221
adjusted	7531	-3.26851	0.232937
adjusted	7532	-4.33223	0.233471
adjusted	7621	-3.26851	0.232937
adjusted	7682	-3.46027	0.232775
adjusted	7685	-4.33223	0.233471
adjusted	7686	-4.33223	0.233471
adjusted	7805	-3.46027	0.232775
adjusted	7807	-3.26851	0.232937
adjusted	7810	-2.92338	0.24547
adjusted	8050	-4.52399	0.234221
adjusted	8055	-3.9871	0.246542
adjusted	8176	-3.46027	0.232775
adjusted	8177	-4.52399	0.234221
adjusted	8178	-3.46027	0.232775
adjusted	8179	-4.52399	0.234221
adjusted	8180	-3.46027	0.232775
adjusted	5882	-4.33223	0.22954
adjusted	5888	-4.52399	0.230303
adjusted	6008	-4.33223	0.22954
adjusted	6009	-4.06161	0.260417
adjusted	6010	-3.46027	0.228831
adjusted	6011	-3.46027	0.228831
adjusted	6012	-3.46027	0.228831
adjusted	6204	-4.33223	0.22954
adjusted	6205	-3.9871	0.242822
adjusted	6206	-3.9871	0.242822
adjusted	6981	-4.33223	0.22954
adjusted	6982	-4.33223	0.22954
adjusted	6998	-4.52399	0.230303
adjusted	6999	-3.9871	0.242822
adjusted	7000	-2.92338	0.241734
adjusted	7018	-3.86985	0.260898
adjusted	7026	-4.52399	0.230303
adjusted	7070	-4.52399	0.230303
adjusted	7239	-4.33223	0.22954
adjusted	7240	-4.52399	0.230303
adjusted	7241	-4.33223	0.22954
adjusted	7442	-3.9871	0.242822
adjusted	7483	-3.9871	0.242822
adjusted	7484	-3.9871	0.242822
adjusted	7485	-3.9871	0.242822
adjusted	7499	-2.92338	0.241734
adjusted	7535	-4.33223	0.22954
adjusted	7536	-4.06161	0.260417
adjusted	7629	-4.06161	0.260417
adjusted	7661	-3.9871	0.242822
adjusted	7672	-3.46027	0.228831
adjusted	7673	-3.26851	0.228997
adjusted	7690	-4.52399	0.230303
adjusted	7804	-3.46027	0.228831
adjusted	7806	-4.52399	0.230303
adjusted	8056	-3.9871	0.242822
adjusted	8075	-4.33223	0.22954
adjusted	8181	-3.26851	0.228997
adjusted	8182	-4.52399	0.230303
adjusted	5859	-3.46027	0.225006
adjusted	5889	-4.52399	0.226502
adjusted	5890	-3.9871	0.239221
adjusted	5891	-3.46027	0.225006
adjusted	6203	-4.52399	0.226502
adjusted	6207	-3.9871	0.239221
adjusted	6208	-4.52399	0.226502
adjusted	6209	-4.52399	0.226502
adjusted	6210	-4.52399	0.226502
adjusted	6211	-4.52399	0.226502
adjusted	6213	-4.52399	0.226502
adjusted	6214	-4.33223	0.225727
adjusted	7238	-4.52399	0.226502
adjusted	7537	-3.9871	0.239221
adjusted	7538	-2.92338	0.238116
adjusted	7539	-4.52399	0.226502
adjusted	7808	-4.52399	0.226502
adjusted	5858	-3.26851	0.22147
adjusted	5892	-4.52399	0.22282
adjusted	5893	-4.33223	0.222031
adjusted	6013	-3.26851	0.22147
adjusted	6014	-4.33223	0.222031
adjusted	6015	-3.26851	0.22147
adjusted	6212	-3.46027	0.221299
adjusted	6215	-3.52472	0.264357
adjusted	6216	-4.52399	0.22282
adjusted	6217	-3.9871	0.235737
adjusted	6997	-4.52399	0.22282
adjusted	7031	-3.26851	0.22147
adjusted	7032	-4.33223	0.222031
adjusted	7534	-4.52399	0.22282
adjusted	7632	-3.46027	0.221299
adjusted	7816	-3.9871	0.235737
adjusted	7820	-3.26851	0.22147
adjusted	5894	-4.06161	0.250699
adjusted	5895	-4.33223	0.218453
adjusted	5896	-3.26851	0.217882
adjusted	5904	-4.52399	0.219255
adjusted	5906	-3.46027	0.217709
adjusted	6218	-3.9871	0.23237
adjusted	6219	-4.52399	0.219255
adjusted	7515	-4.52399	0.219255
adjusted	7772	-3.9871	0.23237
adjusted	5916	-4.52399	0.215806
adjusted	6220	-4.33223	0.214992
adjusted	6221	-4.52399	0.215806
adjusted	5833	-3.26851	0.211056
adjusted	5897	-3.26851	0.211056
adjusted	5898	-3.46027	0.210876
adjusted	5900	-3.46027	0.210876
adjusted	5901	-3.9871	0.225981
adjusted	5902	-4.52399	0.212472
adjusted	5907	-3.9871	0.225981
adjusted	5908	-4.52399	0.212472
adjusted	5909	-4.52399	0.212472
adjusted	5910	-2.92338	0.224811
adjusted	5912	-4.52399	0.212472
adjusted	5913	-4.33223	0.211645
adjusted	6016	-2.92338	0.224811
adjusted	6017	-4.52399	0.212472
adjusted	6018	-4.33223	0.211645
adjusted	6019	-3.52472	0.255695
adjusted	6020	-3.46027	0.210876
adjusted	6021	-3.26851	0.211056
adjusted	6022	-4.33223	0.211645
adjusted	6023	-4.33223	0.211645
adjusted	6024	-3.26851	0.211056
adjusted	6026	-4.33223	0.211645
adjusted	6027	-3.46027	0.210876
adjusted	6028	-3.46027	0.210876
adjusted	6223	-3.26851	0.211056
adjusted	6224	-3.9871	0.225981
adjusted	6225	-4.33223	0.211645
adjusted	6227	-4.33223	0.211645
adjusted	6229	-4.33223	0.211645
adjusted	6231	-4.33223	0.211645
adjusted	6232	-4.33223	0.211645
adjusted	6235	-4.33223	0.211645
adjusted	6236	-4.33223	0.211645
adjusted	6239	-4.52399	0.212472
adjusted	6240	-4.33223	0.211645
adjusted	6241	-4.33223	0.211645
adjusted	6243	-4.33223	0.211645
adjusted	6422	-4.33223	0.211645
adjusted	6423	-4.33223	0.211645
adjusted	6668	-4.52399	0.212472
adjusted	6670	-4.52399	0.212472
adjusted	7009	-4.52399	0.212472
adjusted	7013	-4.52399	0.212472
adjusted	7014	-4.52399	0.212472
adjusted	7015	-4.52399	0.212472
adjusted	7016	-4.52399	0.212472
adjusted	7024	-3.46027	0.210876
adjusted	7071	-3.9871	0.225981
adjusted	7072	-3.9871	0.225981
adjusted	7073	-4.52399	0.212472
adjusted	7086	-4.52399	0.212472
adjusted	7443	-3.9871	0.225981
adjusted	7444	-3.9871	0.225981
adjusted	7516	-3.46027	0.210876
adjusted	7520	-4.52399	0.212472
adjusted	7631	-3.9871	0.225981
adjusted	7648	-4.52399	0.212472
adjusted	7652	-4.33223	0.211645
adjusted	7654	-4.52399	0.212472
adjusted	7668	-4.52399	0.212472
adjusted	7697	-4.06161	0.244789
adjusted	7698	-3.46027	0.210876
adjusted	7815	-4.52399	0.212472
adjusted	8070	-4.33223	0.211645
adjusted	8185	-3.26851	0.211056
adjusted	8186	-4.52399	0.212472
adjusted	8190	-4.33223	0.211645
adjusted	5939	-4.33223	0.208412
adjusted	5940	-4.52399	0.209252
adjusted	5941	-3.52472	0.253026
adjusted	5942	-3.46027	0.207632
adjusted	6037	-3.46027	0.207632
adjusted	6222	-4.33223	0.208412
adjusted	6226	-4.33223	0.208412
adjusted	6228	-4.52399	0.209252
adjusted	6233	-4.33223	0.208412
adjusted	6234	-4.52399	0.209252
adjusted	6237	-4.33223	0.208412
adjusted	6242	-4.33223	0.208412
adjusted	6244	-4.33223	0.208412
adjusted	6246	-4.52399	0.209252
adjusted	6247	-4.52399	0.209252
adjusted	6248	-4.52399	0.209252
adjusted	6252	-4.33223	0.208412
adjusted	6424	-4.52399	0.209252
adjusted	6425	-3.26851	0.207814
adjusted	6426	-4.52399	0.209252
adjusted	6628	-3.46027	0.207632
adjusted	6629	-3.26851	0.207814
adjusted	6653	-4.52399	0.209252
adjusted	6655	-4.52399	0.209252
adjusted	6656	-4.52399	0.209252
adjusted	6663	-4.33223	0.208412
adjusted	6664	-3.46027	0.207632
adjusted	6992	-4.33223	0.208412
adjusted	7017	-4.06161	0.242
adjusted	7030	-4.52399	0.209252
adjusted	7041	-4.33223	0.208412
adjusted	7049	-3.26851	0.207814
adjusted	7243	-4.33223	0.208412
adjusted	7244	-3.86985	0.242518
adjusted	7474	-3.9871	0.222957
adjusted	7494	-4.52399	0.209252
adjusted	7495	-4.33223	0.208412
adjusted	7496	-3.46027	0.207632
adjusted	7519	-4.52399	0.209252
adjusted	7634	-3.46027	0.207632
adjusted	7674	-3.9871	0.222957
adjusted	7677	-3.46027	0.207632
adjusted	7678	-3.26851	0.207814
adjusted	7683	-4.52399	0.209252
adjusted	7693	-4.52399	0.209252
adjusted	7699	-3.46027	0.207632
adjusted	7817	-4.52399	0.209252
adjusted	7819	-4.33223	0.208412
adjusted	8033	-4.52399	0.209252
adjusted	8034	-4.52399	0.209252
adjusted	8041	-4.52399	0.209252
adjusted	8042	-4.33223	0.208412
adjusted	8043	-4.52399	0.209252
adjusted	8156	-4.52399	0.209252
adjusted	8189	-4.52399	0.209252
adjusted	8193	-4.33223	0.208412
adjusted	8304	-4.33223	0.208412
adjusted	5810	-4.06161	0.239318
adjusted	5819	-3.26851	0.204684
adjusted	5884	-3.26851	0.204684
adjusted	5917	-3.86985	0.239842
adjusted	5918	-4.52399	0.206145
adjusted	5944	-3.26851	0.204684
adjusted	5945	-3.46027	0.2045
adjusted	6029	-4.33223	0.205292
adjusted	6030	-4.33223	0.205292
adjusted	6031	-4.33223	0.205292
adjusted	6032	-3.86985	0.239842
adjusted	6033	-4.52399	0.206145
adjusted	6427	-4.33223	0.205292
adjusted	6428	-3.86985	0.239842
adjusted	6430	-4.33223	0.205292
adjusted	6625	-3.46027	0.2045
adjusted	6627	-4.33223	0.205292
adjusted	6650	-4.33223	0.205292
adjusted	6654	-4.52399	0.206145
adjusted	6657	-4.52399	0.206145
adjusted	6661	-4.52399	0.206145
adjusted	6665	-4.52399	0.206145
adjusted	6666	-4.33223	0.205292
adjusted	6680	-3.86985	0.239842
adjusted	6991	-4.33223	0.205292
adjusted	7027	-3.9871	0.220043
adjusted	7037	-3.86985	0.239842
adjusted	7043	-3.86985	0.239842
adjusted	7245	-4.33223	0.205292
adjusted	7246	-4.33223	0.205292
adjusted	7247	-4.52399	0.206145
adjusted	7248	-4.33223	0.205292
adjusted	7249	-3.9871	0.220043
adjusted	7521	-4.33223	0.205292
adjusted	7688	-3.46027	0.2045
adjusted	7700	-4.52399	0.206145
adjusted	7703	-3.9871	0.220043
adjusted	7704	-4.52399	0.206145
adjusted	7705	-4.52399	0.206145
adjusted	7707	-3.46027	0.2045
adjusted	7714	-2.92338	0.218841
adjusted	7811	-2.92338	0.218841
adjusted	7812	-3.46027	0.2045
adjusted	7858	-3.9871	0.220043
adjusted	8040	-4.33223	0.205292
adjusted	8044	-3.9871	0.220043
adjusted	8045	-3.9871	0.220043
adjusted	8161	-4.52399	0.206145
adjusted	8183	-4.33223	0.205292
adjusted	8187	-3.26851	0.204684
adjusted	8188	-4.33223	0.205292
adjusted	8191	-3.46027	0.2045
adjusted	8195	-4.52399	0.206145
adjusted	5946	-4.33223	0.202285
adjusted	5948	-4.52399	0.20315
adjusted	5949	-4.52399	0.20315
adjusted	5950	-3.52472	0.248003
adjusted	5951	-4.52399	0.20315
adjusted	6041	-4.33223	0.202285
adjusted	6245	-4.52399	0.20315
adjusted	6251	-4.33223	0.202285
adjusted	6254	-4.52399	0.20315
adjusted	6257	-3.9871	0.21724
adjusted	6262	-4.33223	0.202285
adjusted	6429	-3.86985	0.237273
adjusted	6624	-4.52399	0.20315
adjusted	6630	-3.9871	0.21724
adjusted	6669	-4.33223	0.202285
adjusted	6671	-4.33223	0.202285
adjusted	6672	-4.06161	0.236743
adjusted	6676	-4.33223	0.202285
adjusted	6983	-3.86985	0.237273
adjusted	7034	-4.52399	0.20315
adjusted	7039	-4.06161	0.236743
adjusted	7044	-4.33223	0.202285
adjusted	7045	-4.33223	0.202285
adjusted	7046	-4.33223	0.202285
adjusted	7047	-4.33223	0.202285
adjusted	7048	-4.52399	0.20315
adjusted	7061	-4.33223	0.202285
adjusted	7064	-3.26851	0.201668
adjusted	7074	-4.52399	0.20315
adjusted	7079	-3.9871	0.21724
adjusted	7082	-4.06161	0.236743
adjusted	7083	-3.46027	0.20148
adjusted	7250	-4.33223	0.202285
adjusted	7251	-4.52399	0.20315
adjusted	7252	-4.52399	0.20315
adjusted	7253	-4.52399	0.20315
adjusted	7254	-3.46027	0.20148
adjusted	7255	-4.33223	0.202285
adjusted	7257	-2.92338	0.216023
adjusted	7506	-4.52399	0.20315
adjusted	7507	-4.33223	0.202285
adjusted	7541	-3.26851	0.201668
adjusted	7542	-3.86985	0.237273
adjusted	7543	-4.52399	0.20315
adjusted	7680	-4.33223	0.202285
adjusted	7689	-2.92338	0.216023
adjusted	7691	-4.33223	0.202285
adjusted	7695	-4.33223	0.202285
adjusted	7701	-4.06161	0.236743
adjusted	7708	-4.52399	0.20315
adjusted	7709	-4.52399	0.20315
adjusted	7717	-4.33223	0.202285
adjusted	7719	-4.06161	0.236743
adjusted	7720	-3.26851	0.201668
adjusted	7721	-4.52399	0.20315
adjusted	7809	-3.46027	0.20148
adjusted	7813	-3.46027	0.20148
adjusted	7814	-4.33223	0.202285
adjusted	8059	-4.52399	0.20315
adjusted	8072	-3.9871	0.21724
adjusted	8194	-3.46027	0.20148
adjusted	8196	-3.86985	0.237273
adjusted	8197	-4.52399	0.20315
adjusted	8198	-4.33223	0.202285
adjusted	8199	-3.9871	0.21724
adjusted	5587	-4.52399	0.200268
adjusted	5599	-4.52399	0.200268
adjusted	5919	-4.33223	0.199391
adjusted	5920	-4.52399	0.200268
adjusted	5952	-4.52399	0.200268
adjusted	5953	-4.33223	0.199391
adjusted	5954	-4.33223	0.199391
adjusted	6040	-3.46027	0.198575
adjusted	6042	-4.52399	0.200268
adjusted	6263	-3.9871	0.214548
adjusted	6264	-3.46027	0.198575
adjusted	6265	-4.33223	0.199391
adjusted	6431	-4.06161	0.234275
adjusted	6432	-4.33223	0.199391
adjusted	6631	-3.26851	0.198765
adjusted	6633	-4.52399	0.200268
adjusted	7025	-4.52399	0.200268
adjusted	7057	-4.33223	0.199391
adjusted	7059	-4.33223	0.199391
adjusted	7065	-4.33223	0.199391
adjusted	7107	-4.06161	0.234275
adjusted	7256	-4.52399	0.200268
adjusted	7258	-4.52399	0.200268
adjusted	7259	-3.46027	0.198575
adjusted	7260	-4.52399	0.200268
adjusted	7453	-4.33223	0.199391
adjusted	7486	-3.9871	0.214548
adjusted	7576	-3.46027	0.198575
adjusted	7633	-2.92338	0.213315
adjusted	8037	-4.52399	0.200268
adjusted	8038	-4.52399	0.200268
adjusted	8039	-3.9871	0.214548
adjusted	5588	-3.46027	0.195782
adjusted	5955	-3.46027	0.195782
adjusted	6266	-3.26851	0.195976
adjusted	7540	-3.26851	0.195976
adjusted	7545	-4.52399	0.1975
adjusted	7546	-4.52399	0.1975
adjusted	7573	-4.52399	0.1975
adjusted	7706	-4.33223	0.19661
adjusted	7710	-4.33223	0.19661
adjusted	7711	-4.06161	0.231913
adjusted	7765	-3.9871	0.211966
adjusted	8200	-3.86985	0.232454
adjusted	5589	-4.33223	0.193944
adjusted	6434	-3.9871	0.209495
adjusted	7547	-4.52399	0.194846
adjusted	7769	-4.52399	0.194846
adjusted	7770	-4.52399	0.194846
adjusted	7771	-4.52399	0.194846
adjusted	5590	-3.52472	0.239201
adjusted	5591	-3.86985	0.228057
adjusted	5592	-4.52399	0.192306
adjusted	5593	-3.52472	0.239201
adjusted	5594	-3.9871	0.207134
adjusted	5832	-4.33223	0.191391
adjusted	5929	-3.46027	0.190541
adjusted	6043	-3.86985	0.228057
adjusted	6044	-3.46027	0.190541
adjusted	6238	-3.26851	0.190739
adjusted	6250	-3.9871	0.207134
adjusted	6258	-4.33223	0.191391
adjusted	6260	-4.33223	0.191391
adjusted	6261	-4.52399	0.192306
adjusted	6271	-4.33223	0.191391
adjusted	6272	-4.33223	0.191391
adjusted	6273	-4.33223	0.191391
adjusted	6280	-4.33223	0.191391
adjusted	6433	-3.26851	0.190739
adjusted	6645	-3.9871	0.207134
adjusted	6701	-4.06161	0.227506
adjusted	6704	-4.52399	0.192306
adjusted	6984	-3.26851	0.190739
adjusted	6985	-4.33223	0.191391
adjusted	6986	-4.33223	0.191391
adjusted	6987	-4.33223	0.191391
adjusted	7007	-3.46027	0.190541
adjusted	7008	-4.52399	0.192306
adjusted	7010	-3.46027	0.190541
adjusted	7011	-4.52399	0.192306
adjusted	7012	-3.46027	0.190541
adjusted	7040	-3.46027	0.190541
adjusted	7062	-3.26851	0.190739
adjusted	7066	-3.26851	0.190739
adjusted	7075	-4.52399	0.192306
adjusted	7092	-4.33223	0.191391
adjusted	7261	-4.52399	0.192306
adjusted	7262	-4.33223	0.191391
adjusted	7263	-4.52399	0.192306
adjusted	7508	-4.52399	0.192306
adjusted	7522	-3.9871	0.207134
adjusted	7715	-2.92338	0.205857
adjusted	7768	-4.33223	0.191391
adjusted	7826	-3.9871	0.207134
adjusted	7827	-4.52399	0.192306
adjusted	7828	-3.26851	0.190739
adjusted	7831	-3.46027	0.190541
adjusted	7832	-3.9871	0.207134
adjusted	7843	-4.33223	0.191391
adjusted	8032	-4.33223	0.191391
adjusted	8035	-4.33223	0.191391
adjusted	8036	-4.52399	0.192306
adjusted	8060	-3.9871	0.207134
adjusted	8073	-3.26851	0.190739
adjusted	8074	-4.33223	0.191391
adjusted	8078	-4.33223	0.191391
adjusted	8081	-4.52399	0.192306
adjusted	8157	-4.52399	0.192306
adjusted	8160	-3.26851	0.190739
adjusted	8201	-3.26851	0.190739
adjusted	8202	-4.33223	0.191391
adjusted	8203	-3.26851	0.190739
adjusted	8214	-3.9871	0.207134
adjusted	5596	-3.9871	0.204884
adjusted	5597	-3.52472	0.237255
adjusted	5927	-3.26851	0.188293
adjusted	5928	-4.06161	0.225458
adjusted	5937	-4.33223	0.188953
adjusted	6045	-3.9871	0.204884
adjusted	6046	-4.06161	0.225458
adjusted	6047	-4.52399	0.189879
adjusted	6048	-3.26851	0.188293
adjusted	6049	-4.52399	0.189879
adjusted	6050	-4.33223	0.188953
adjusted	6051	-3.46027	0.188092
adjusted	6052	-4.06161	0.225458
adjusted	6286	-4.52399	0.189879
adjusted	6287	-4.33223	0.188953
adjusted	6289	-4.06161	0.225458
adjusted	6290	-3.9871	0.204884
adjusted	6291	-4.33223	0.188953
adjusted	6293	-4.33223	0.188953
adjusted	6649	-4.52399	0.189879
adjusted	6651	-4.33223	0.188953
adjusted	6652	-4.33223	0.188953
adjusted	6673	-3.46027	0.188092
adjusted	6675	-4.52399	0.189879
adjusted	6681	-4.52399	0.189879
adjusted	6684	-4.52399	0.189879
adjusted	6685	-3.9871	0.204884
adjusted	6686	-3.46027	0.188092
adjusted	6699	-4.52399	0.189879
adjusted	6702	-4.52399	0.189879
adjusted	6703	-4.52399	0.189879
adjusted	6705	-4.33223	0.188953
adjusted	6706	-4.52399	0.189879
adjusted	6710	-4.33223	0.188953
adjusted	7076	-4.52399	0.189879
adjusted	7081	-4.52399	0.189879
adjusted	7095	-3.26851	0.188293
adjusted	7264	-4.33223	0.188953
adjusted	7265	-4.33223	0.188953
adjusted	7445	-4.33223	0.188953
adjusted	7446	-3.9871	0.204884
adjusted	7460	-3.26851	0.188293
adjusted	7478	-4.06161	0.225458
adjusted	7511	-3.26851	0.188293
adjusted	7533	-3.52472	0.237255
adjusted	7713	-4.33223	0.188953
adjusted	7718	-4.33223	0.188953
adjusted	7729	-4.52399	0.189879
adjusted	7736	-4.33223	0.188953
adjusted	7744	-4.52399	0.189879
adjusted	7762	-4.52399	0.189879
adjusted	7763	-2.92338	0.203593
adjusted	7764	-4.52399	0.189879
adjusted	7821	-4.52399	0.189879
adjusted	7822	-4.33223	0.188953
adjusted	7823	-4.52399	0.189879
adjusted	7825	-4.52399	0.189879
adjusted	7829	-3.46027	0.188092
adjusted	7830	-3.46027	0.188092
adjusted	8053	-4.06161	0.225458
adjusted	8061	-3.9871	0.204884
adjusted	8076	-4.06161	0.225458
adjusted	8079	-4.33223	0.188953
adjusted	8080	-4.06161	0.225458
adjusted	8092	-4.52399	0.189879
adjusted	8150	-4.33223	0.188953
adjusted	8159	-3.9871	0.204884
adjusted	8204	-4.33223	0.188953
adjusted	8205	-4.06161	0.225458
adjusted	8206	-4.33223	0.188953
adjusted	8210	-4.52399	0.189879
adjusted	8213	-3.52472	0.237255
adjusted	5598	-3.9871	0.202742
adjusted	5921	-4.52399	0.187566
adjusted	5922	-4.52399	0.187566
adjusted	5930	-4.52399	0.187566
adjusted	5936	-3.52472	0.235408
adjusted	5956	-4.06161	0.223514
adjusted	5964	-4.33223	0.186629
adjusted	6053	-3.52472	0.235408
adjusted	6054	-4.33223	0.186629
adjusted	6056	-4.06161	0.223514
adjusted	6057	-4.52399	0.187566
adjusted	6059	-4.52399	0.187566
adjusted	6060	-3.46027	0.185757
adjusted	6061	-3.26851	0.18596
adjusted	6062	-4.33223	0.186629
adjusted	6064	-4.33223	0.186629
adjusted	6065	-4.33223	0.186629
adjusted	6292	-3.9871	0.202742
adjusted	6295	-4.52399	0.187566
adjusted	6640	-4.52399	0.187566
adjusted	6658	-4.33223	0.186629
adjusted	6659	-4.33223	0.186629
adjusted	6660	-4.33223	0.186629
adjusted	6662	-4.52399	0.187566
adjusted	6687	-4.52399	0.187566
adjusted	7097	-3.26851	0.18596
adjusted	7266	-3.26851	0.18596
adjusted	7267	-4.52399	0.187566
adjusted	7268	-4.52399	0.187566
adjusted	7269	-4.52399	0.187566
adjusted	7512	-4.33223	0.186629
adjusted	7523	-4.33223	0.186629
adjusted	7554	-3.9871	0.202742
adjusted	7577	-4.52399	0.187566
adjusted	7712	-3.86985	0.224075
adjusted	7722	-3.46027	0.185757
adjusted	7726	-3.46027	0.185757
adjusted	7743	-4.52399	0.187566
adjusted	7745	-3.46027	0.185757
adjusted	7834	-3.26851	0.18596
adjusted	7835	-3.46027	0.185757
adjusted	7836	-4.52399	0.187566
adjusted	8046	-4.52399	0.187566
adjusted	8090	-4.33223	0.186629
adjusted	8093	-4.33223	0.186629
adjusted	8095	-4.33223	0.186629
adjusted	8096	-4.52399	0.187566
adjusted	8207	-4.52399	0.187566
adjusted	8211	-3.26851	0.18596
adjusted	8212	-3.46027	0.185757
adjusted	5959	-4.52399	0.185366
adjusted	5961	-4.52399	0.185366
adjusted	6063	-4.33223	0.184418
adjusted	6066	-4.52399	0.185366
adjusted	6067	-3.26851	0.183741
adjusted	6269	-4.52399	0.185366
adjusted	6274	-4.52399	0.185366
adjusted	6296	-3.9871	0.200708
adjusted	6297	-4.06161	0.221671
adjusted	6298	-4.33223	0.184418
adjusted	6299	-3.9871	0.200708
adjusted	6327	-4.52399	0.185366
adjusted	6642	-4.52399	0.185366
adjusted	6643	-4.52399	0.185366
adjusted	6646	-4.52399	0.185366
adjusted	6674	-4.33223	0.184418
adjusted	6688	-3.26851	0.183741
adjusted	6725	-4.33223	0.184418
adjusted	6728	-4.33223	0.184418
adjusted	6729	-4.33223	0.184418
adjusted	7063	-4.33223	0.184418
adjusted	7078	-4.06161	0.221671
adjusted	7080	-3.46027	0.183535
adjusted	7085	-3.46027	0.183535
adjusted	7270	-4.52399	0.185366
adjusted	7271	-4.33223	0.184418
adjusted	7461	-3.86985	0.222237
adjusted	7465	-4.06161	0.221671
adjusted	7544	-4.33223	0.184418
adjusted	7551	-3.46027	0.183535
adjusted	7580	-4.52399	0.185366
adjusted	7628	-4.52399	0.185366
adjusted	7724	-3.9871	0.200708
adjusted	7730	-4.06161	0.221671
adjusted	7838	-2.92338	0.19939
adjusted	8047	-4.06161	0.221671
adjusted	8091	-4.52399	0.185366
adjusted	8094	-3.46027	0.183535
adjusted	8158	-4.33223	0.184418
adjusted	8208	-4.33223	0.184418
adjusted	8209	-4.52399	0.185366
adjusted	8215	-3.46027	0.183535
adjusted	8216	-4.33223	0.184418
adjusted	8217	-3.46027	0.183535
adjusted	8218	-4.52399	0.185366
adjusted	8219	-3.9871	0.200708
adjusted	5831	-3.9871	0.198781
adjusted	5923	-4.52399	0.183277
adjusted	5925	-4.33223	0.182318
adjusted	5962	-3.46027	0.181425
adjusted	6316	-4.33223	0.182318
adjusted	6436	-4.33223	0.182318
adjusted	6700	-4.06161	0.219927
adjusted	6707	-4.52399	0.183277
adjusted	6709	-4.52399	0.183277
adjusted	6733	-4.33223	0.182318
adjusted	7090	-4.52399	0.183277
adjusted	7272	-4.52399	0.183277
adjusted	7273	-4.52399	0.183277
adjusted	7274	-4.52399	0.183277
adjusted	7275	-2.92338	0.19745
adjusted	7462	-3.9871	0.198781
adjusted	7463	-4.33223	0.182318
adjusted	7509	-2.92338	0.19745
adjusted	7732	-3.9871	0.198781
adjusted	7733	-4.33223	0.182318
adjusted	7737	-4.33223	0.182318
adjusted	7750	-4.52399	0.183277
adjusted	7754	-4.33223	0.182318
adjusted	8048	-4.52399	0.183277
adjusted	8148	-4.52399	0.183277
adjusted	8149	-4.52399	0.183277
adjusted	8152	-4.52399	0.183277
adjusted	8155	-4.52399	0.183277
adjusted	8220	-4.06161	0.219927
adjusted	7747	-4.52399	0.181298
adjusted	8223	-3.86985	0.218855
adjusted	7566	-4.52399	0.179425
adjusted	7751	-4.33223	0.178445
adjusted	7766	-2.92338	0.193879
adjusted	7767	-4.52399	0.179425
adjusted	7773	-4.52399	0.179425
adjusted	6068	-4.33223	0.176667
adjusted	6069	-3.26851	0.17596
adjusted	6070	-4.33223	0.176667
adjusted	6071	-3.26851	0.17596
adjusted	6072	-3.86985	0.215848
adjusted	6074	-3.46027	0.175745
adjusted	6075	-3.26851	0.17596
adjusted	6076	-4.33223	0.176667
adjusted	6256	-4.33223	0.176667
adjusted	6276	-4.52399	0.177657
adjusted	6300	-4.33223	0.176667
adjusted	6307	-4.33223	0.176667
adjusted	6308	-4.33223	0.176667
adjusted	6309	-4.33223	0.176667
adjusted	6313	-4.52399	0.177657
adjusted	6314	-3.9871	0.193611
adjusted	6315	-3.9871	0.193611
adjusted	6437	-3.26851	0.17596
adjusted	7060	-3.26851	0.17596
adjusted	7096	-4.33223	0.176667
adjusted	7101	-4.52399	0.177657
adjusted	7102	-3.9871	0.193611
adjusted	7103	-4.52399	0.177657
adjusted	7105	-4.52399	0.177657
adjusted	7128	-3.46027	0.175745
adjusted	7130	-4.06161	0.215266
adjusted	7134	-3.46027	0.175745
adjusted	7276	-4.52399	0.177657
adjusted	7475	-4.33223	0.176667
adjusted	7567	-3.46027	0.175745
adjusted	7746	-4.33223	0.176667
adjusted	7748	-4.52399	0.177657
adjusted	7749	-3.26851	0.17596
adjusted	7755	-3.9871	0.193611
adjusted	7757	-4.52399	0.177657
adjusted	7758	-3.46027	0.175745
adjusted	7759	-3.46027	0.175745
adjusted	7760	-4.33223	0.176667
adjusted	7761	-4.06161	0.215266
adjusted	8049	-4.52399	0.177657
adjusted	8082	-4.52399	0.177657
adjusted	8083	-4.33223	0.176667
adjusted	8087	-4.33223	0.176667
adjusted	8088	-4.33223	0.176667
adjusted	8151	-4.33223	0.176667
adjusted	8221	-4.33223	0.176667
adjusted	8222	-3.26851	0.17596
adjusted	8225	-2.92338	0.192244
adjusted	8234	-4.33223	0.176667
adjusted	5600	-4.52399	0.175989
adjusted	5601	-4.52399	0.175989
adjusted	5602	-3.46027	0.174059
adjusted	5603	-4.33223	0.174989
adjusted	5604	-3.9871	0.192081
adjusted	5605	-3.9871	0.192081
adjusted	5606	-3.46027	0.174059
adjusted	5813	-4.33223	0.174989
adjusted	6077	-4.33223	0.174989
adjusted	6078	-4.33223	0.174989
adjusted	6279	-4.33223	0.174989
adjusted	6302	-4.33223	0.174989
adjusted	6303	-4.52399	0.175989
adjusted	6304	-4.52399	0.175989
adjusted	6306	-4.52399	0.175989
adjusted	6438	-4.52399	0.175989
adjusted	6735	-4.33223	0.174989
adjusted	6736	-4.52399	0.175989
adjusted	6738	-4.33223	0.174989
adjusted	6751	-4.33223	0.174989
adjusted	7069	-4.33223	0.174989
adjusted	7110	-4.52399	0.175989
adjusted	7111	-3.26851	0.174276
adjusted	7112	-4.52399	0.175989
adjusted	7113	-4.33223	0.174989
adjusted	7127	-3.46027	0.174059
adjusted	7129	-4.52399	0.175989
adjusted	7277	-4.33223	0.174989
adjusted	7278	-4.52399	0.175989
adjusted	7578	-4.52399	0.175989
adjusted	7579	-3.26851	0.174276
adjusted	7723	-4.52399	0.175989
adjusted	7739	-4.33223	0.174989
adjusted	7741	-4.52399	0.175989
adjusted	7752	-4.33223	0.174989
adjusted	7756	-4.52399	0.175989
adjusted	7784	-4.52399	0.175989
adjusted	7824	-4.52399	0.175989
adjusted	7840	-3.86985	0.214477
adjusted	7841	-4.33223	0.174989
adjusted	7842	-4.06161	0.213891
adjusted	7844	-2.92338	0.190703
adjusted	8063	-4.52399	0.175989
adjusted	8085	-4.52399	0.175989
adjusted	8135	-4.52399	0.175989
adjusted	8227	-4.33223	0.174989
adjusted	2974	-3.9871	0.190642
adjusted	5821	-3.9871	0.190642
adjusted	5829	-4.52399	0.174417
adjusted	5830	-4.52399	0.174417
adjusted	5924	-3.9871	0.190642
adjusted	5926	-4.33223	0.173408
adjusted	6079	-4.52399	0.174417
adjusted	6080	-4.06161	0.2126
adjusted	6081	-4.06161	0.2126
adjusted	6082	-3.86985	0.213189
adjusted	6083	-4.06161	0.2126
adjusted	6267	-4.52399	0.174417
adjusted	6312	-4.33223	0.173408
adjusted	6442	-4.52399	0.174417
adjusted	6734	-4.33223	0.173408
adjusted	6737	-3.46027	0.172469
adjusted	6752	-4.52399	0.174417
adjusted	7068	-4.33223	0.173408
adjusted	7089	-4.52399	0.174417
adjusted	7106	-4.52399	0.174417
adjusted	7280	-3.26851	0.172688
adjusted	7282	-3.26851	0.172688
adjusted	7283	-4.33223	0.173408
adjusted	7513	-4.33223	0.173408
adjusted	7524	-4.06161	0.2126
adjusted	7564	-3.46027	0.172469
adjusted	7565	-3.46027	0.172469
adjusted	7572	-4.52399	0.174417
adjusted	7727	-4.33223	0.173408
adjusted	7728	-4.52399	0.174417
adjusted	7738	-4.52399	0.174417
adjusted	7753	-3.9871	0.190642
adjusted	7774	-4.06161	0.2126
adjusted	7782	-4.33223	0.173408
adjusted	7787	-4.06161	0.2126
adjusted	7837	-4.52399	0.174417
adjusted	7845	-4.33223	0.173408
adjusted	7846	-3.46027	0.172469
adjusted	7848	-4.33223	0.173408
adjusted	7849	-4.52399	0.174417
adjusted	7850	-3.9871	0.190642
adjusted	7851	-3.52472	0.225071
adjusted	7852	-3.46027	0.172469
adjusted	7853	-4.06161	0.2126
adjusted	7854	-2.92338	0.189254
adjusted	7855	-4.52399	0.174417
adjusted	7856	-4.33223	0.173408
adjusted	7857	-3.52472	0.225071
adjusted	8064	-3.9871	0.190642
adjusted	8084	-4.52399	0.174417
adjusted	8131	-4.52399	0.174417
adjusted	8132	-4.06161	0.2126
adjusted	8133	-4.33223	0.173408
adjusted	8134	-4.52399	0.174417
adjusted	8139	-4.33223	0.173408
adjusted	8154	-4.33223	0.173408
adjusted	8240	-4.33223	0.173408
adjusted	5820	-4.06161	0.211388
adjusted	5823	-3.52472	0.223927
adjusted	5886	-4.33223	0.17192
adjusted	5931	-3.46027	0.170973
adjusted	5932	-4.52399	0.172937
adjusted	5933	-3.46027	0.170973
adjusted	5960	-4.52399	0.172937
adjusted	6084	-4.33223	0.17192
adjusted	6085	-4.52399	0.172937
adjusted	6086	-4.52399	0.172937
adjusted	6087	-4.33223	0.17192
adjusted	6088	-4.52399	0.172937
adjusted	6089	-3.26851	0.171194
adjusted	6090	-4.52399	0.172937
adjusted	6091	-4.33223	0.17192
adjusted	6092	-4.52399	0.172937
adjusted	6230	-4.33223	0.17192
adjusted	6277	-4.52399	0.172937
adjusted	6439	-4.52399	0.172937
adjusted	6440	-3.46027	0.170973
adjusted	6723	-3.26851	0.171194
adjusted	6731	-3.86985	0.211981
adjusted	6732	-4.52399	0.172937
adjusted	6989	-4.33223	0.17192
adjusted	7087	-4.52399	0.172937
adjusted	7099	-3.46027	0.170973
adjusted	7100	-4.06161	0.211388
adjusted	7109	-4.33223	0.17192
adjusted	7284	-4.33223	0.17192
adjusted	7285	-4.52399	0.172937
adjusted	7286	-4.33223	0.17192
adjusted	7476	-3.52472	0.223927
adjusted	7602	-3.26851	0.171194
adjusted	7603	-4.33223	0.17192
adjusted	7604	-4.52399	0.172937
adjusted	7605	-4.33223	0.17192
adjusted	7636	-4.52399	0.172937
adjusted	7655	-3.52472	0.223927
adjusted	7664	-3.9871	0.18929
adjusted	7702	-4.52399	0.172937
adjusted	7776	-4.52399	0.172937
adjusted	7781	-3.52472	0.223927
adjusted	7785	-4.33223	0.17192
adjusted	7859	-4.52399	0.172937
adjusted	7860	-3.26851	0.171194
adjusted	7861	-3.46027	0.170973
adjusted	7862	-2.92338	0.187891
adjusted	7863	-2.92338	0.187891
adjusted	7864	-2.92338	0.187891
adjusted	7866	-4.06161	0.211388
adjusted	7867	-3.86985	0.211981
adjusted	7868	-4.06161	0.211388
adjusted	7869	-3.26851	0.171194
adjusted	7873	-3.46027	0.170973
adjusted	8098	-4.06161	0.211388
adjusted	8137	-4.33223	0.17192
adjusted	8224	-3.46027	0.170973
adjusted	8228	-3.26851	0.171194
adjusted	8229	-4.52399	0.172937
adjusted	8230	-4.52399	0.172937
adjusted	8231	-4.33223	0.17192
adjusted	8232	-4.52399	0.172937
adjusted	5607	-4.33223	0.17052
adjusted	5816	-4.33223	0.17052
adjusted	5903	-4.33223	0.17052
adjusted	5963	-3.26851	0.169788
adjusted	6093	-3.46027	0.169565
adjusted	6278	-4.52399	0.171545
adjusted	6441	-4.52399	0.171545
adjusted	6632	-4.52399	0.171545
adjusted	7056	-4.33223	0.17052
adjusted	7120	-4.52399	0.171545
adjusted	7142	-3.86985	0.210847
adjusted	7146	-4.33223	0.17052
adjusted	7153	-4.52399	0.171545
adjusted	7287	-4.52399	0.171545
adjusted	7288	-4.33223	0.17052
adjusted	7289	-4.33223	0.17052
adjusted	7290	-4.33223	0.17052
adjusted	7291	-4.33223	0.17052
adjusted	7292	-4.33223	0.17052
adjusted	7569	-4.06161	0.21025
adjusted	7783	-4.06161	0.21025
adjusted	7792	-4.52399	0.171545
adjusted	7801	-4.33223	0.17052
adjusted	7870	-4.52399	0.171545
adjusted	7876	-3.86985	0.210847
adjusted	8051	-3.9871	0.188019
adjusted	8066	-4.52399	0.171545
adjusted	8233	-4.33223	0.17052
adjusted	8235	-4.52399	0.171545
adjusted	8237	-4.33223	0.17052
adjusted	5815	-4.52399	0.170236
adjusted	5817	-3.52472	0.221847
adjusted	5818	-3.46027	0.168241
adjusted	5905	-3.9871	0.186825
adjusted	7780	-4.52399	0.170236
adjusted	7790	-4.52399	0.170236
adjusted	7797	-4.52399	0.170236
adjusted	8261	-4.52399	0.170236
adjusted	5811	-3.46027	0.166995
adjusted	5825	-3.46027	0.166995
adjusted	5826	-3.86985	0.208785
adjusted	7439	-4.33223	0.167964
adjusted	7514	-3.86985	0.208785
adjusted	7600	-3.9871	0.185704
adjusted	7786	-4.52399	0.169006
adjusted	7791	-4.52399	0.169006
adjusted	3404	-4.33223	0.166801
adjusted	5608	-4.52399	0.16785
adjusted	5814	-4.33223	0.166801
adjusted	5822	-3.46027	0.165825
adjusted	5824	-4.33223	0.166801
adjusted	5938	-3.9871	0.184653
adjusted	5968	-4.52399	0.16785
adjusted	6094	-4.52399	0.16785
adjusted	6096	-4.06161	0.207246
adjusted	6097	-3.46027	0.165825
adjusted	6098	-4.06161	0.207246
adjusted	6321	-4.33223	0.166801
adjusted	6329	-4.33223	0.166801
adjusted	6634	-4.33223	0.166801
adjusted	6726	-4.33223	0.166801
adjusted	7119	-4.52399	0.16785
adjusted	7121	-4.52399	0.16785
adjusted	7126	-4.52399	0.16785
adjusted	7141	-4.33223	0.166801
adjusted	7143	-4.33223	0.166801
adjusted	7144	-4.33223	0.166801
adjusted	7145	-4.33223	0.166801
adjusted	7154	-4.52399	0.16785
adjusted	7293	-3.26851	0.166053
adjusted	7294	-4.52399	0.16785
adjusted	7525	-4.06161	0.207246
adjusted	7526	-4.52399	0.16785
adjusted	7548	-4.33223	0.166801
adjusted	7549	-3.9871	0.184653
adjusted	7559	-4.52399	0.16785
adjusted	7560	-3.9871	0.184653
adjusted	7740	-3.9871	0.184653
adjusted	7778	-3.9871	0.184653
adjusted	7871	-3.9871	0.184653
adjusted	7874	-4.33223	0.166801
adjusted	7875	-3.26851	0.166053
adjusted	7887	-4.33223	0.166801
adjusted	8052	-4.52399	0.16785
adjusted	8136	-4.33223	0.166801
adjusted	8140	-4.52399	0.16785
adjusted	8141	-4.06161	0.207246
adjusted	8142	-4.52399	0.16785
adjusted	8143	-4.33223	0.166801
adjusted	8236	-3.9871	0.184653
adjusted	2978	-4.52399	0.166767
adjusted	3210	-4.52399	0.166767
adjusted	3402	-4.52399	0.166767
adjusted	3406	-4.33223	0.165712
adjusted	3411	-4.52399	0.166767
adjusted	3413	-4.52399	0.166767
adjusted	3414	-4.33223	0.165712
adjusted	5624	-4.33223	0.165712
adjusted	5966	-3.46027	0.164729
adjusted	5967	-3.46027	0.164729
adjusted	5969	-4.52399	0.166767
adjusted	5970	-4.06161	0.20637
adjusted	5972	-3.86985	0.206977
adjusted	6099	-4.52399	0.166767
adjusted	6100	-4.52399	0.166767
adjusted	6101	-4.52399	0.166767
adjusted	6102	-3.46027	0.164729
adjusted	6275	-4.52399	0.166767
adjusted	6305	-4.52399	0.166767
adjusted	6318	-4.33223	0.165712
adjusted	6322	-4.33223	0.165712
adjusted	6323	-4.33223	0.165712
adjusted	6331	-4.52399	0.166767
adjusted	6332	-4.33223	0.165712
adjusted	6443	-3.86985	0.206977
adjusted	6444	-4.33223	0.165712
adjusted	6445	-3.52472	0.219196
adjusted	6635	-3.86985	0.206977
adjusted	6637	-4.33223	0.165712
adjusted	6639	-4.52399	0.166767
adjusted	6697	-3.86985	0.206977
adjusted	7140	-4.33223	0.165712
adjusted	7171	-4.33223	0.165712
adjusted	7295	-3.86985	0.206977
adjusted	7296	-3.26851	0.164958
adjusted	7297	-4.52399	0.166767
adjusted	7298	-4.33223	0.165712
adjusted	7464	-4.33223	0.165712
adjusted	7716	-4.33223	0.165712
adjusted	7731	-3.26851	0.164958
adjusted	7779	-4.52399	0.166767
adjusted	7793	-4.52399	0.166767
adjusted	7794	-2.92338	0.182228
adjusted	7795	-4.52399	0.166767
adjusted	7800	-3.86985	0.206977
adjusted	7803	-4.33223	0.165712
adjusted	7872	-3.46027	0.164729
adjusted	7877	-4.52399	0.166767
adjusted	8099	-3.9871	0.183669
adjusted	8124	-4.52399	0.166767
adjusted	8125	-4.52399	0.166767
adjusted	8126	-3.46027	0.164729
adjusted	8127	-3.86985	0.206977
adjusted	8147	-4.52399	0.166767
adjusted	8226	-3.9871	0.183669
adjusted	8239	-4.52399	0.166767
adjusted	8243	-2.92338	0.182228
adjusted	8245	-4.52399	0.166767
adjusted	2970	-3.26851	0.163936
adjusted	2994	-4.52399	0.165756
adjusted	3388	-3.9871	0.182752
adjusted	3400	-4.52399	0.165756
adjusted	3405	-3.86985	0.206164
adjusted	3415	-3.46027	0.163706
adjusted	3961	-3.52472	0.218428
adjusted	4305	-3.9871	0.182752
adjusted	4345	-3.9871	0.182752
adjusted	5609	-4.52399	0.165756
adjusted	5887	-4.52399	0.165756
adjusted	5958	-4.52399	0.165756
adjusted	5965	-3.26851	0.163936
adjusted	5971	-3.46027	0.163706
adjusted	6103	-2.92338	0.181303
adjusted	6104	-4.06161	0.205554
adjusted	6105	-2.92338	0.181303
adjusted	6106	-4.52399	0.165756
adjusted	6107	-4.52399	0.165756
adjusted	6311	-4.33223	0.164695
adjusted	6334	-3.26851	0.163936
adjusted	6335	-4.52399	0.165756
adjusted	6336	-4.52399	0.165756
adjusted	6446	-3.26851	0.163936
adjusted	6447	-4.52399	0.165756
adjusted	6448	-4.52399	0.165756
adjusted	6449	-4.06161	0.205554
adjusted	6641	-4.52399	0.165756
adjusted	7055	-4.33223	0.164695
adjusted	7067	-3.86985	0.206164
adjusted	7118	-3.52472	0.218428
adjusted	7300	-4.33223	0.164695
adjusted	7301	-4.52399	0.165756
adjusted	7302	-3.86985	0.206164
adjusted	7303	-4.33223	0.164695
adjusted	7304	-3.86985	0.206164
adjusted	7305	-3.86985	0.206164
adjusted	7306	-3.46027	0.163706
adjusted	7307	-3.86985	0.206164
adjusted	7308	-4.33223	0.164695
adjusted	7309	-4.52399	0.165756
adjusted	7311	-3.52472	0.218428
adjusted	7312	-3.86985	0.206164
adjusted	7550	-4.33223	0.164695
adjusted	7571	-4.33223	0.164695
adjusted	7592	-4.33223	0.164695
adjusted	7593	-4.33223	0.164695
adjusted	7598	-3.26851	0.163936
adjusted	7789	-4.52399	0.165756
adjusted	7802	-4.52399	0.165756
adjusted	7879	-4.52399	0.165756
adjusted	7880	-4.06161	0.205554
adjusted	7881	-4.33223	0.164695
adjusted	7882	-4.33223	0.164695
adjusted	7883	-4.52399	0.165756
adjusted	7885	-4.52399	0.165756
adjusted	8057	-4.33223	0.164695
adjusted	8145	-4.33223	0.164695
adjusted	8146	-4.52399	0.165756
adjusted	8241	-3.86985	0.206164
adjusted	8242	-4.33223	0.164695
adjusted	8244	-4.33223	0.164695
adjusted	2982	-3.26851	0.162986
adjusted	3380	-4.52399	0.164816
adjusted	3383	-3.46027	0.162754
adjusted	3390	-3.9871	0.1819
adjusted	3403	-4.33223	0.163748
adjusted	3407	-4.33223	0.163748
adjusted	3962	-4.33223	0.163748
adjusted	4298	-4.52399	0.164816
adjusted	4299	-4.52399	0.164816
adjusted	4314	-3.26851	0.162986
adjusted	4316	-3.52472	0.217716
adjusted	4317	-4.33223	0.163748
adjusted	4326	-3.26851	0.162986
adjusted	4328	-3.26851	0.162986
adjusted	5625	-3.9871	0.1819
adjusted	5626	-3.52472	0.217716
adjusted	5973	-4.33223	0.163748
adjusted	6108	-3.46027	0.162754
adjusted	6109	-4.33223	0.163748
adjusted	6110	-3.46027	0.162754
adjusted	6111	-3.26851	0.162986
adjusted	6112	-4.06161	0.204797
adjusted	6338	-4.52399	0.164816
adjusted	6341	-4.33223	0.163748
adjusted	6345	-4.33223	0.163748
adjusted	6450	-4.33223	0.163748
adjusted	6648	-4.06161	0.204797
adjusted	6741	-4.33223	0.163748
adjusted	6744	-4.52399	0.164816
adjusted	7051	-4.33223	0.163748
adjusted	7117	-3.9871	0.1819
adjusted	7124	-3.9871	0.1819
adjusted	7125	-4.52399	0.164816
adjusted	7170	-4.33223	0.163748
adjusted	7310	-3.86985	0.205409
adjusted	7591	-3.9871	0.1819
adjusted	7594	-4.52399	0.164816
adjusted	7596	-4.52399	0.164816
adjusted	7597	-3.52472	0.217716
adjusted	7734	-4.52399	0.164816
adjusted	7886	-4.06161	0.204797
adjusted	7888	-3.46027	0.162754
adjusted	7894	-3.9871	0.1819
adjusted	8246	-3.52472	0.217716
adjusted	8247	-4.52399	0.164816
adjusted	8248	-4.33223	0.163748
adjusted	8249	-3.86985	0.205409
adjusted	8250	-4.52399	0.164816
adjusted	8252	-3.26851	0.162986
adjusted	8253	-3.86985	0.205409
adjusted	2983	-4.06161	0.204096
adjusted	3389	-4.33223	0.162871
adjusted	3391	-4.33223	0.162871
adjusted	3396	-3.46027	0.161871
adjusted	3431	-4.06161	0.204096
adjusted	3963	-4.52399	0.163945
adjusted	3964	-4.06161	0.204096
adjusted	4304	-4.06161	0.204096
adjusted	4322	-4.33223	0.162871
adjusted	4323	-4.52399	0.163945
adjusted	4324	-4.33223	0.162871
adjusted	4325	-4.52399	0.163945
adjusted	4327	-4.52399	0.163945
adjusted	6113	-3.46027	0.161871
adjusted	6114	-4.06161	0.204096
adjusted	6115	-3.9871	0.181111
adjusted	6116	-3.46027	0.161871
adjusted	6117	-3.86985	0.20471
adjusted	6249	-4.33223	0.162871
adjusted	7050	-3.86985	0.20471
adjusted	7139	-4.33223	0.162871
adjusted	7150	-4.33223	0.162871
adjusted	7155	-4.06161	0.204096
adjusted	7168	-3.26851	0.162105
adjusted	7169	-4.33223	0.162871
adjusted	7313	-4.52399	0.163945
adjusted	7314	-4.06161	0.204096
adjusted	7315	-3.9871	0.181111
adjusted	7317	-3.26851	0.162105
adjusted	7318	-4.33223	0.162871
adjusted	7319	-4.52399	0.163945
adjusted	7320	-4.33223	0.162871
adjusted	7321	-4.33223	0.162871
adjusted	7322	-4.52399	0.163945
adjusted	7323	-4.33223	0.162871
adjusted	7324	-3.86985	0.20471
adjusted	7325	-3.9871	0.181111
adjusted	7558	-4.52399	0.163945
adjusted	7590	-4.52399	0.163945
adjusted	7725	-4.52399	0.163945
adjusted	8251	-3.26851	0.162105
adjusted	3188	-2.92338	0.178916
adjusted	3428	-3.9871	0.180384
adjusted	4321	-3.26851	0.161292
adjusted	2976	-3.26851	0.160546
adjusted	4357	-4.52399	0.162404
adjusted	3163	-4.33223	0.160641
adjusted	3187	-4.33223	0.160641
adjusted	3190	-4.33223	0.160641
adjusted	3191	-4.33223	0.160641
adjusted	3198	-3.9871	0.179108
adjusted	4329	-4.33223	0.160641
adjusted	4355	-4.52399	0.161729
adjusted	4356	-4.06161	0.202321
adjusted	5610	-4.33223	0.160641
adjusted	6118	-3.26851	0.159864
adjusted	6119	-4.33223	0.160641
adjusted	6120	-4.33223	0.160641
adjusted	6121	-3.26851	0.159864
adjusted	6122	-4.33223	0.160641
adjusted	6124	-4.52399	0.161729
adjusted	6125	-4.52399	0.161729
adjusted	6136	-3.26851	0.159864
adjusted	6320	-4.33223	0.160641
adjusted	6324	-4.33223	0.160641
adjusted	6330	-4.33223	0.160641
adjusted	6333	-3.26851	0.159864
adjusted	6343	-4.33223	0.160641
adjusted	6351	-4.52399	0.161729
adjusted	6352	-4.33223	0.160641
adjusted	6353	-4.52399	0.161729
adjusted	6354	-4.52399	0.161729
adjusted	6368	-4.33223	0.160641
adjusted	6370	-4.52399	0.161729
adjusted	6371	-4.52399	0.161729
adjusted	6372	-4.52399	0.161729
adjusted	6756	-3.46027	0.159627
adjusted	6760	-4.33223	0.160641
adjusted	6762	-3.9871	0.179108
adjusted	6765	-4.33223	0.160641
adjusted	6770	-3.9871	0.179108
adjusted	6771	-4.52399	0.161729
adjusted	7123	-4.52399	0.161729
adjusted	7137	-4.33223	0.160641
adjusted	7138	-4.33223	0.160641
adjusted	7149	-4.33223	0.160641
adjusted	7156	-4.52399	0.161729
adjusted	7163	-3.46027	0.159627
adjusted	7316	-4.52399	0.161729
adjusted	7326	-4.52399	0.161729
adjusted	7328	-4.33223	0.160641
adjusted	7329	-4.52399	0.161729
adjusted	7330	-4.33223	0.160641
adjusted	7331	-4.33223	0.160641
adjusted	7555	-4.52399	0.161729
adjusted	7556	-4.33223	0.160641
adjusted	7557	-3.46027	0.159627
adjusted	7889	-4.52399	0.161729
adjusted	7891	-4.06161	0.202321
adjusted	7893	-3.46027	0.159627
adjusted	8128	-3.26851	0.159864
adjusted	8144	-4.52399	0.161729
adjusted	8259	-4.52399	0.161729
adjusted	3182	-3.9871	0.178555
adjusted	3183	-4.33223	0.160024
adjusted	3384	-4.52399	0.161116
adjusted	3408	-4.33223	0.160024
adjusted	3966	-4.52399	0.161116
adjusted	4312	-3.26851	0.159244
adjusted	4313	-2.92338	0.177072
adjusted	4331	-4.52399	0.161116
adjusted	4332	-2.92338	0.177072
adjusted	5627	-3.52472	0.214929
adjusted	5628	-3.9871	0.178555
adjusted	5629	-3.46027	0.159006
adjusted	5630	-3.46027	0.159006
adjusted	5631	-4.52399	0.161116
adjusted	5632	-4.52399	0.161116
adjusted	6126	-4.33223	0.160024
adjusted	6127	-4.52399	0.161116
adjusted	6128	-4.33223	0.160024
adjusted	6129	-3.52472	0.214929
adjusted	6130	-4.52399	0.161116
adjusted	6131	-4.33223	0.160024
adjusted	6132	-4.33223	0.160024
adjusted	6133	-4.52399	0.161116
adjusted	6134	-4.33223	0.160024
adjusted	6135	-4.52399	0.161116
adjusted	6137	-3.9871	0.178555
adjusted	6282	-4.52399	0.161116
adjusted	6310	-4.33223	0.160024
adjusted	6367	-4.33223	0.160024
adjusted	6369	-4.52399	0.161116
adjusted	6454	-4.52399	0.161116
adjusted	6455	-3.46027	0.159006
adjusted	6456	-4.52399	0.161116
adjusted	6460	-3.26851	0.159244
adjusted	6791	-4.33223	0.160024
adjusted	6793	-4.33223	0.160024
adjusted	6811	-4.52399	0.161116
adjusted	7157	-4.52399	0.161116
adjusted	7161	-4.33223	0.160024
adjusted	7336	-4.33223	0.160024
adjusted	7345	-4.33223	0.160024
adjusted	7561	-3.52472	0.214929
adjusted	7890	-4.52399	0.161116
adjusted	7895	-2.92338	0.177072
adjusted	7897	-4.33223	0.160024
adjusted	7901	-4.52399	0.161116
adjusted	7903	-4.06161	0.201831
adjusted	7904	-3.46027	0.159006
adjusted	7905	-4.33223	0.160024
adjusted	7951	-3.26851	0.159244
adjusted	8116	-4.33223	0.160024
adjusted	8121	-3.9871	0.178555
adjusted	8129	-4.33223	0.160024
adjusted	8255	-3.9871	0.178555
adjusted	8256	-3.46027	0.159006
adjusted	2981	-3.46027	0.158444
adjusted	3162	-4.52399	0.160562
adjusted	3165	-4.33223	0.159466
adjusted	3379	-4.33223	0.159466
adjusted	3425	-3.26851	0.158682
adjusted	3972	-3.26851	0.158682
adjusted	3973	-4.33223	0.159466
adjusted	3975	-3.46027	0.158444
adjusted	4000	-4.06161	0.201389
adjusted	4007	-4.52399	0.160562
adjusted	4333	-4.52399	0.160562
adjusted	4335	-3.86985	0.202011
adjusted	5633	-4.52399	0.160562
adjusted	5634	-4.52399	0.160562
adjusted	6138	-4.52399	0.160562
adjusted	6139	-4.52399	0.160562
adjusted	6140	-4.33223	0.159466
adjusted	6141	-3.26851	0.158682
adjusted	6142	-4.33223	0.159466
adjusted	6143	-4.52399	0.160562
adjusted	6144	-3.9871	0.178054
adjusted	6357	-4.33223	0.159466
adjusted	6358	-4.52399	0.160562
adjusted	6364	-4.33223	0.159466
adjusted	6365	-4.33223	0.159466
adjusted	6453	-3.52472	0.214513
adjusted	6457	-3.9871	0.178054
adjusted	6459	-3.46027	0.158444
adjusted	6786	-4.33223	0.159466
adjusted	6790	-4.33223	0.159466
adjusted	6794	-4.06161	0.201389
adjusted	6810	-4.52399	0.160562
adjusted	7091	-4.33223	0.159466
adjusted	7173	-3.86985	0.202011
adjusted	7333	-4.33223	0.159466
adjusted	7334	-4.33223	0.159466
adjusted	7335	-4.52399	0.160562
adjusted	7337	-4.33223	0.159466
adjusted	7338	-4.33223	0.159466
adjusted	7339	-4.33223	0.159466
adjusted	7341	-4.52399	0.160562
adjusted	7342	-3.9871	0.178054
adjusted	7343	-3.46027	0.158444
adjusted	7344	-4.33223	0.159466
adjusted	7350	-3.26851	0.158682
adjusted	7586	-3.46027	0.158444
adjusted	7612	-4.33223	0.159466
adjusted	7798	-3.9871	0.178054
adjusted	7898	-4.52399	0.160562
adjusted	7899	-3.86985	0.202011
adjusted	7902	-4.33223	0.159466
adjusted	7906	-3.46027	0.158444
adjusted	7908	-2.92338	0.176567
adjusted	7909	-4.52399	0.160562
adjusted	8105	-4.52399	0.160562
adjusted	8117	-2.92338	0.176567
adjusted	8118	-3.46027	0.158444
adjusted	8119	-4.52399	0.160562
adjusted	8120	-4.52399	0.160562
adjusted	8257	-4.33223	0.159466
adjusted	2985	-4.52399	0.160062
adjusted	3156	-3.26851	0.158177
adjusted	3175	-4.52399	0.160062
adjusted	3186	-4.52399	0.160062
adjusted	3203	-3.86985	0.201614
adjusted	3211	-3.46027	0.157937
adjusted	3387	-3.26851	0.158177
adjusted	3398	-3.46027	0.157937
adjusted	4001	-4.52399	0.160062
adjusted	4334	-4.33223	0.158962
adjusted	4338	-4.33223	0.158962
adjusted	4339	-3.26851	0.158177
adjusted	4340	-3.46027	0.157937
adjusted	4341	-4.52399	0.160062
adjusted	4342	-3.46027	0.157937
adjusted	4343	-3.52472	0.214139
adjusted	4344	-3.9871	0.177604
adjusted	4346	-2.92338	0.176112
adjusted	4347	-4.52399	0.160062
adjusted	4348	-4.33223	0.158962
adjusted	5635	-4.33223	0.158962
adjusted	6146	-3.86985	0.201614
adjusted	6147	-4.52399	0.160062
adjusted	6148	-3.46027	0.157937
adjusted	6150	-4.52399	0.160062
adjusted	6151	-4.52399	0.160062
adjusted	6152	-4.06161	0.20099
adjusted	6153	-4.52399	0.160062
adjusted	6154	-4.33223	0.158962
adjusted	6155	-4.33223	0.158962
adjusted	6281	-3.9871	0.177604
adjusted	6328	-4.52399	0.160062
adjusted	6350	-4.33223	0.158962
adjusted	6362	-4.52399	0.160062
adjusted	6363	-4.33223	0.158962
adjusted	6366	-4.52399	0.160062
adjusted	6395	-4.52399	0.160062
adjusted	6397	-4.52399	0.160062
adjusted	6398	-4.33223	0.158962
adjusted	6399	-4.52399	0.160062
adjusted	6758	-3.46027	0.157937
adjusted	6759	-3.9871	0.177604
adjusted	6792	-3.26851	0.158177
adjusted	6803	-4.52399	0.160062
adjusted	6804	-3.26851	0.158177
adjusted	6812	-3.9871	0.177604
adjusted	6815	-4.52399	0.160062
adjusted	7136	-4.52399	0.160062
adjusted	7174	-3.86985	0.201614
adjusted	7346	-4.33223	0.158962
adjusted	7347	-3.26851	0.158177
adjusted	7348	-4.33223	0.158962
adjusted	7349	-3.46027	0.157937
adjusted	7568	-3.26851	0.158177
adjusted	7907	-3.46027	0.157937
adjusted	8258	-2.92338	0.176112
adjusted	2973	-3.46027	0.157483
adjusted	3164	-4.52399	0.159613
adjusted	4002	-4.33223	0.15851
adjusted	4003	-4.52399	0.159613
adjusted	4315	-4.33223	0.15851
adjusted	4318	-4.33223	0.15851
adjusted	4349	-4.33223	0.15851
adjusted	5636	-3.9871	0.177199
adjusted	5637	-4.52399	0.159613
adjusted	6156	-4.52399	0.159613
adjusted	6157	-4.52399	0.159613
adjusted	6158	-4.06161	0.200633
adjusted	6326	-4.33223	0.15851
adjusted	6462	-4.33223	0.15851
adjusted	6647	-4.33223	0.15851
adjusted	7094	-4.33223	0.15851
adjusted	7332	-3.26851	0.157722
adjusted	7351	-3.9871	0.177199
adjusted	7352	-4.52399	0.159613
adjusted	7353	-4.33223	0.15851
adjusted	7354	-4.33223	0.15851
adjusted	7355	-4.52399	0.159613
adjusted	7356	-4.33223	0.15851
adjusted	7358	-3.46027	0.157483
adjusted	7915	-3.26851	0.157722
adjusted	4350	-3.46027	0.157075
adjusted	6285	-4.52399	0.159211
adjusted	6396	-3.46027	0.157075
adjusted	7327	-4.33223	0.158106
adjusted	7595	-3.26851	0.157316
adjusted	8238	-4.33223	0.158106
adjusted	3177	-2.92338	0.175014
adjusted	4351	-4.33223	0.157744
adjusted	4352	-3.86985	0.200655
adjusted	4353	-4.52399	0.158852
adjusted	4354	-4.33223	0.157744
adjusted	7357	-4.33223	0.157744
adjusted	789	-4.33223	0.157421
adjusted	790	-4.33223	0.157421
adjusted	791	-4.33223	0.157421
adjusted	792	-4.33223	0.157421
adjusted	794	-4.33223	0.157421
adjusted	798	-4.33223	0.157421
adjusted	799	-4.52399	0.158531
adjusted	2984	-4.52399	0.158531
adjusted	3160	-4.33223	0.157421
adjusted	3168	-4.52399	0.158531
adjusted	3170	-3.26851	0.156628
adjusted	3382	-4.33223	0.157421
adjusted	3399	-4.33223	0.157421
adjusted	3433	-4.52399	0.158531
adjusted	3990	-4.33223	0.157421
adjusted	3991	-4.52399	0.158531
adjusted	3992	-4.33223	0.157421
adjusted	3993	-4.52399	0.158531
adjusted	3994	-4.06161	0.199774
adjusted	4005	-4.52399	0.158531
adjusted	4006	-4.33223	0.157421
adjusted	4358	-3.46027	0.156386
adjusted	4359	-3.46027	0.156386
adjusted	4360	-4.52399	0.158531
adjusted	4361	-3.46027	0.156386
adjusted	4362	-3.46027	0.156386
adjusted	5885	-4.52399	0.158531
adjusted	6160	-4.52399	0.158531
adjusted	6161	-3.46027	0.156386
adjusted	6162	-3.26851	0.156628
adjusted	6163	-3.26851	0.156628
adjusted	6294	-4.33223	0.157421
adjusted	6325	-4.52399	0.158531
adjusted	6359	-4.52399	0.158531
adjusted	6392	-4.52399	0.158531
adjusted	6393	-4.33223	0.157421
adjusted	6394	-4.33223	0.157421
adjusted	6400	-4.52399	0.158531
adjusted	6464	-3.26851	0.156628
adjusted	6692	-3.26851	0.156628
adjusted	6693	-3.9871	0.176225
adjusted	6694	-4.33223	0.157421
adjusted	6739	-4.33223	0.157421
adjusted	6769	-3.86985	0.200401
adjusted	7053	-3.86985	0.200401
adjusted	7088	-4.33223	0.157421
adjusted	7162	-3.46027	0.156386
adjusted	7175	-4.52399	0.158531
adjusted	7177	-4.33223	0.157421
adjusted	7178	-4.33223	0.157421
adjusted	7179	-4.33223	0.157421
adjusted	7197	-4.52399	0.158531
adjusted	7359	-3.46027	0.156386
adjusted	7527	-3.9871	0.176225
adjusted	7528	-3.9871	0.176225
adjusted	7610	-3.9871	0.176225
adjusted	7735	-3.26851	0.156628
adjusted	7912	-4.33223	0.157421
adjusted	7913	-4.06161	0.199774
adjusted	7914	-4.52399	0.158531
adjusted	7924	-4.33223	0.157421
adjusted	8260	-4.52399	0.158531
adjusted	8273	-3.46027	0.156386
adjusted	781	-4.52399	0.158243
adjusted	793	-4.33223	0.157131
adjusted	795	-4.52399	0.158243
adjusted	2986	-3.26851	0.156336
adjusted	2987	-3.46027	0.156094
adjusted	3167	-3.46027	0.156094
adjusted	3860	-4.52399	0.158243
adjusted	3985	-3.9871	0.175967
adjusted	3986	-3.26851	0.156336
adjusted	3987	-4.52399	0.158243
adjusted	4004	-4.33223	0.157131
adjusted	4337	-3.26851	0.156336
adjusted	4363	-3.9871	0.175967
adjusted	4364	-4.52399	0.158243
adjusted	4365	-4.52399	0.158243
adjusted	4367	-2.92338	0.174461
adjusted	4368	-3.9871	0.175967
adjusted	5638	-3.9871	0.175967
adjusted	6164	-4.52399	0.158243
adjusted	6165	-4.33223	0.157131
adjusted	6166	-4.33223	0.157131
adjusted	6167	-3.86985	0.200173
adjusted	6168	-3.26851	0.156336
adjusted	6340	-4.33223	0.157131
adjusted	6342	-4.33223	0.157131
adjusted	6463	-3.9871	0.175967
adjusted	6691	-3.9871	0.175967
adjusted	6795	-3.26851	0.156336
adjusted	6796	-3.46027	0.156094
adjusted	7098	-3.86985	0.200173
adjusted	7116	-4.33223	0.157131
adjusted	7160	-3.46027	0.156094
adjusted	7176	-3.26851	0.156336
adjusted	7180	-3.46027	0.156094
adjusted	7188	-4.33223	0.157131
adjusted	7189	-3.46027	0.156094
adjusted	7190	-4.06161	0.199545
adjusted	7191	-4.52399	0.158243
adjusted	7360	-2.92338	0.174461
adjusted	7529	-4.52399	0.158243
adjusted	7601	-3.46027	0.156094
adjusted	7618	-3.46027	0.156094
adjusted	7910	-4.52399	0.158243
adjusted	7911	-4.52399	0.158243
adjusted	7917	-3.9871	0.175967
adjusted	7925	-4.33223	0.157131
adjusted	8262	-3.26851	0.156336
adjusted	8263	-4.06161	0.199545
adjusted	8268	-4.52399	0.158243
adjusted	3024	-4.33223	0.15687
adjusted	3166	-4.52399	0.157984
adjusted	3179	-3.46027	0.155832
adjusted	3426	-3.46027	0.155832
adjusted	3427	-4.33223	0.15687
adjusted	3432	-3.9871	0.175734
adjusted	3982	-4.52399	0.157984
adjusted	3983	-4.52399	0.157984
adjusted	3995	-4.33223	0.15687
adjusted	3996	-4.52399	0.157984
adjusted	3997	-4.52399	0.157984
adjusted	3998	-4.52399	0.157984
adjusted	3999	-4.52399	0.157984
adjusted	4303	-3.86985	0.199969
adjusted	4320	-3.86985	0.199969
adjusted	4336	-4.33223	0.15687
adjusted	4366	-3.46027	0.155832
adjusted	4369	-2.92338	0.174226
adjusted	4370	-3.46027	0.155832
adjusted	4375	-2.92338	0.174226
adjusted	5611	-2.92338	0.174226
adjusted	6159	-4.06161	0.19934
adjusted	6169	-4.52399	0.157984
adjusted	6170	-2.92338	0.174226
adjusted	6171	-4.33223	0.15687
adjusted	6172	-3.46027	0.155832
adjusted	6173	-4.52399	0.157984
adjusted	6174	-3.26851	0.156074
adjusted	6175	-4.52399	0.157984
adjusted	6176	-4.33223	0.15687
adjusted	6177	-4.52399	0.157984
adjusted	6182	-4.52399	0.157984
adjusted	6183	-4.52399	0.157984
adjusted	6270	-3.9871	0.175734
adjusted	6785	-4.33223	0.15687
adjusted	7115	-4.33223	0.15687
adjusted	7203	-4.33223	0.15687
adjusted	7361	-4.52399	0.157984
adjusted	7362	-3.26851	0.156074
adjusted	7363	-3.26851	0.156074
adjusted	7364	-4.52399	0.157984
adjusted	7491	-4.52399	0.157984
adjusted	7599	-4.06161	0.19934
adjusted	7619	-4.52399	0.157984
adjusted	7918	-3.26851	0.156074
adjusted	7920	-4.33223	0.15687
adjusted	7921	-4.52399	0.157984
adjusted	7922	-4.33223	0.15687
adjusted	7923	-4.52399	0.157984
adjusted	8122	-3.9871	0.175734
adjusted	8271	-2.92338	0.174226
adjusted	8274	-4.33223	0.15687
adjusted	775	-4.52399	0.157749
adjusted	782	-3.9871	0.175522
adjusted	784	-4.52399	0.157749
adjusted	785	-4.33223	0.156633
adjusted	796	-4.52399	0.157749
adjusted	1603	-4.52399	0.157749
adjusted	2995	-2.92338	0.174013
adjusted	3025	-4.33223	0.156633
adjusted	3181	-4.33223	0.156633
adjusted	3189	-4.33223	0.156633
adjusted	3386	-4.33223	0.156633
adjusted	3430	-3.26851	0.155836
adjusted	4302	-2.92338	0.174013
adjusted	4319	-4.52399	0.157749
adjusted	4372	-4.33223	0.156633
adjusted	4373	-3.26851	0.155836
adjusted	4374	-3.46027	0.155593
adjusted	4385	-3.46027	0.155593
adjusted	4386	-4.52399	0.157749
adjusted	4387	-4.52399	0.157749
adjusted	4388	-3.26851	0.155836
adjusted	5640	-4.52399	0.157749
adjusted	5641	-2.92338	0.174013
adjusted	5642	-3.86985	0.199783
adjusted	5643	-4.52399	0.157749
adjusted	6178	-4.33223	0.156633
adjusted	6179	-4.52399	0.157749
adjusted	6180	-4.52399	0.157749
adjusted	6181	-3.46027	0.155593
adjusted	6184	-3.86985	0.199783
adjusted	6185	-4.33223	0.156633
adjusted	6192	-4.06161	0.199154
adjusted	6389	-4.52399	0.157749
adjusted	6742	-4.52399	0.157749
adjusted	6788	-4.52399	0.157749
adjusted	6789	-4.06161	0.199154
adjusted	6818	-4.52399	0.157749
adjusted	6826	-3.26851	0.155836
adjusted	7158	-3.46027	0.155593
adjusted	7181	-4.06161	0.199154
adjusted	7182	-3.46027	0.155593
adjusted	7194	-3.46027	0.155593
adjusted	7204	-4.33223	0.156633
adjusted	7207	-4.33223	0.156633
adjusted	7365	-3.86985	0.199783
adjusted	7371	-4.52399	0.157749
adjusted	7617	-4.52399	0.157749
adjusted	7796	-3.26851	0.155836
adjusted	7919	-4.52399	0.157749
adjusted	7926	-3.26851	0.155836
adjusted	8264	-4.33223	0.156633
adjusted	8265	-3.46027	0.155593
adjusted	8266	-4.52399	0.157749
adjusted	8267	-3.26851	0.155836
adjusted	8269	-4.33223	0.156633
adjusted	8270	-4.33223	0.156633
adjusted	783	-4.52399	0.157534
adjusted	797	-4.52399	0.157534
adjusted	1857	-4.33223	0.156417
adjusted	1859	-4.33223	0.156417
adjusted	3155	-3.9871	0.175329
adjusted	3395	-4.52399	0.157534
adjusted	3412	-4.33223	0.156417
adjusted	3429	-3.9871	0.175329
adjusted	4376	-3.86985	0.199613
adjusted	4389	-3.9871	0.175329
adjusted	4392	-3.46027	0.155375
adjusted	5639	-4.06161	0.198983
adjusted	6387	-4.33223	0.156417
adjusted	6465	-2.92338	0.173818
adjusted	6466	-3.9871	0.175329
adjusted	6467	-3.26851	0.155618
adjusted	7183	-4.52399	0.157534
adjusted	7366	-3.26851	0.155618
adjusted	7367	-3.26851	0.155618
adjusted	7368	-4.33223	0.156417
adjusted	7369	-4.33223	0.156417
adjusted	7370	-3.86985	0.199613
adjusted	7607	-4.52399	0.157534
adjusted	8272	-4.52399	0.157534
adjusted	2996	-4.06161	0.198828
adjusted	3176	-4.52399	0.157338
adjusted	7562	-2.92338	0.173641
adjusted	3207	-3.46027	0.154997
adjusted	4393	-4.52399	0.157161
adjusted	6468	-4.52399	0.157161
adjusted	179	-4.52399	0.157003
adjusted	776	-4.33223	0.155882
adjusted	777	-4.52399	0.157003
adjusted	778	-4.33223	0.155882
adjusted	780	-4.33223	0.155882
adjusted	786	-4.33223	0.155882
adjusted	787	-4.52399	0.157003
adjusted	1478	-3.46027	0.154836
adjusted	1485	-3.46027	0.154836
adjusted	1486	-4.52399	0.157003
adjusted	1601	-4.06161	0.198563
adjusted	1844	-4.52399	0.157003
adjusted	2975	-2.92338	0.173337
adjusted	3026	-4.33223	0.155882
adjusted	3306	-4.33223	0.155882
adjusted	3423	-4.33223	0.155882
adjusted	3977	-3.46027	0.154836
adjusted	3988	-3.86985	0.199194
adjusted	4310	-3.46027	0.154836
adjusted	4311	-4.06161	0.198563
adjusted	4390	-4.52399	0.157003
adjusted	4391	-4.52399	0.157003
adjusted	4394	-4.52399	0.157003
adjusted	4403	-4.52399	0.157003
adjusted	4404	-3.26851	0.15508
adjusted	4405	-3.26851	0.15508
adjusted	6186	-4.52399	0.157003
adjusted	6187	-4.52399	0.157003
adjusted	6188	-4.33223	0.155882
adjusted	6189	-3.9871	0.174852
adjusted	6190	-4.33223	0.155882
adjusted	6191	-3.46027	0.154836
adjusted	6194	-3.46027	0.154836
adjusted	6381	-4.52399	0.157003
adjusted	6383	-4.33223	0.155882
adjusted	6401	-4.52399	0.157003
adjusted	6402	-4.33223	0.155882
adjusted	6403	-4.33223	0.155882
adjusted	6404	-4.33223	0.155882
adjusted	6405	-4.33223	0.155882
adjusted	6469	-4.06161	0.198563
adjusted	6787	-4.52399	0.157003
adjusted	6801	-4.33223	0.155882
adjusted	6802	-4.33223	0.155882
adjusted	6968	-3.9871	0.174852
adjusted	7122	-2.92338	0.173337
adjusted	7135	-4.52399	0.157003
adjusted	7184	-4.52399	0.157003
adjusted	7185	-4.52399	0.157003
adjusted	7186	-4.52399	0.157003
adjusted	7372	-4.52399	0.157003
adjusted	7373	-3.46027	0.154836
adjusted	7374	-4.52399	0.157003
adjusted	7928	-3.9871	0.174852
adjusted	7929	-4.33223	0.155882
adjusted	7930	-4.33223	0.155882
adjusted	8275	-2.92338	0.173337
adjusted	8276	-4.33223	0.155882
adjusted	177	-4.52399	0.156863
adjusted	178	-4.52399	0.156863
adjusted	1481	-4.52399	0.156863
adjusted	1484	-2.92338	0.17321
adjusted	1845	-3.46027	0.154695
adjusted	1847	-3.46027	0.154695
adjusted	1854	-4.33223	0.155741
adjusted	1860	-3.26851	0.154939
adjusted	1861	-3.46027	0.154695
adjusted	1862	-4.52399	0.156863
adjusted	2979	-4.33223	0.155741
adjusted	3392	-4.52399	0.156863
adjusted	3659	-4.52399	0.156863
adjusted	3978	-4.06161	0.198453
adjusted	3979	-4.52399	0.156863
adjusted	3984	-4.52399	0.156863
adjusted	5613	-4.52399	0.156863
[truncated: 7,923 more rows]

## Sheet: Sup_Fig_6_cutoff1.1
cut-off		fit	se.fit
1.1	5845	-3.9372	0.247368
1.1	7454	-3.9372	0.247368
1.1	7455	-3.9372	0.247368
1.1	5805	-3.9372	0.242394
1.1	5828	-3.9372	0.242394
1.1	5835	-3.9372	0.242394
1.1	5844	-3.9372	0.242394
1.1	5846	-3.9372	0.242394
1.1	5847	-3.9372	0.242394
1.1	5848	-3.9372	0.242394
1.1	5974	-3.9372	0.242394
1.1	5975	-3.9372	0.242394
1.1	5976	-3.9372	0.242394
1.1	5977	-3.9372	0.242394
1.1	5978	-3.9372	0.242394
1.1	5979	-3.9372	0.242394
1.1	6416	-3.9372	0.242394
1.1	6990	-3.9372	0.242394
1.1	7437	-3.9372	0.242394
1.1	7447	-3.9372	0.242394
1.1	7456	-3.9372	0.242394
1.1	7457	-3.9372	0.242394
1.1	7458	-3.9372	0.242394
1.1	7459	-3.9372	0.242394
1.1	7467	-3.9372	0.242394
1.1	7468	-3.9372	0.242394
1.1	7473	-3.9372	0.242394
1.1	7517	-3.9372	0.242394
1.1	7667	-3.9372	0.242394
1.1	7669	-3.9372	0.242394
1.1	8162	-3.9372	0.242394
1.1	8163	-3.9372	0.242394
1.1	8164	-3.9372	0.242394
1.1	8254	-3.9372	0.242394
1.1	5843	-3.9372	0.237518
1.1	5849	-3.9372	0.237518
1.1	5851	-3.9372	0.237518
1.1	5852	-3.9372	0.237518
1.1	5853	-3.9372	0.237518
1.1	5854	-3.9372	0.237518
1.1	5980	-3.9372	0.237518
1.1	5981	-3.9372	0.237518
1.1	5982	-3.9372	0.237518
1.1	5983	-3.9372	0.237518
1.1	5984	-3.9372	0.237518
1.1	5985	-3.9372	0.237518
1.1	5986	-3.9372	0.237518
1.1	5987	-3.9372	0.237518
1.1	7006	-3.9372	0.237518
1.1	7214	-3.9372	0.237518
1.1	7215	-3.9372	0.237518
1.1	7216	-3.9372	0.237518
1.1	7217	-3.9372	0.237518
1.1	7219	-3.9372	0.237518
1.1	7220	-3.9372	0.237518
1.1	7221	-3.9372	0.237518
1.1	7222	-3.9372	0.237518
1.1	7449	-3.9372	0.237518
1.1	7469	-3.9372	0.237518
1.1	7470	-3.9372	0.237518
1.1	7471	-3.9372	0.237518
1.1	7487	-3.9372	0.237518
1.1	7492	-3.9372	0.237518
1.1	7493	-3.9372	0.237518
1.1	7649	-3.9372	0.237518
1.1	7650	-3.9372	0.237518
1.1	7651	-3.9372	0.237518
1.1	7656	-3.9372	0.237518
1.1	7657	-3.9372	0.237518
1.1	7658	-3.9372	0.237518
1.1	7665	-3.9372	0.237518
1.1	7666	-3.9372	0.237518
1.1	7687	-3.9372	0.237518
1.1	7692	-3.9372	0.237518
1.1	8165	-3.9372	0.237518
1.1	8166	-3.9372	0.237518
1.1	8167	-3.9372	0.237518
1.1	8168	-3.9372	0.237518
1.1	8169	-3.9372	0.237518
1.1	5807	-3.9372	0.232742
1.1	5841	-3.9372	0.232742
1.1	5842	-3.9372	0.232742
1.1	5855	-3.9372	0.232742
1.1	5856	-3.9372	0.232742
1.1	5857	-3.9372	0.232742
1.1	5860	-3.9372	0.232742
1.1	5866	-3.9372	0.232742
1.1	5868	-3.9372	0.232742
1.1	5869	-3.9372	0.232742
1.1	5988	-3.9372	0.232742
1.1	5989	-3.9372	0.232742
1.1	5990	-3.9372	0.232742
1.1	5991	-3.9372	0.232742
1.1	5992	-3.9372	0.232742
1.1	5993	-3.9372	0.232742
1.1	6417	-3.9372	0.232742
1.1	6418	-3.9372	0.232742
1.1	6993	-3.9372	0.232742
1.1	7213	-3.9372	0.232742
1.1	7218	-3.9372	0.232742
1.1	7223	-3.9372	0.232742
1.1	7224	-3.9372	0.232742
1.1	7225	-3.9372	0.232742
1.1	7226	-3.9372	0.232742
1.1	7227	-3.9372	0.232742
1.1	7228	-3.9372	0.232742
1.1	7438	-3.9372	0.232742
1.1	7450	-3.9372	0.232742
1.1	7451	-3.9372	0.232742
1.1	7452	-3.9372	0.232742
1.1	7488	-3.9372	0.232742
1.1	7620	-3.9372	0.232742
1.1	7626	-3.9372	0.232742
1.1	7653	-3.9372	0.232742
1.1	7659	-3.9372	0.232742
1.1	7663	-3.9372	0.232742
1.1	8067	-3.9372	0.232742
1.1	8170	-3.9372	0.232742
1.1	8171	-3.9372	0.232742
1.1	8172	-3.9372	0.232742
1.1	8173	-3.9372	0.232742
1.1	5861	-3.9372	0.228068
1.1	5862	-3.9372	0.228068
1.1	5863	-3.9372	0.228068
1.1	5864	-3.9372	0.228068
1.1	5865	-3.9372	0.228068
1.1	5867	-3.9372	0.228068
1.1	5877	-3.9372	0.228068
1.1	5994	-3.9372	0.228068
1.1	5995	-3.9372	0.228068
1.1	6978	-3.9372	0.228068
1.1	6980	-3.9372	0.228068
1.1	7038	-3.9372	0.228068
1.1	7229	-3.9372	0.228068
1.1	7230	-3.9372	0.228068
1.1	7231	-3.9372	0.228068
1.1	7232	-3.9372	0.228068
1.1	7233	-3.9372	0.228068
1.1	7436	-3.9372	0.228068
1.1	7497	-3.9372	0.228068
1.1	7498	-3.9372	0.228068
1.1	7630	-3.9372	0.228068
1.1	7637	-3.9372	0.228068
1.1	7644	-3.9372	0.228068
1.1	7645	-3.9372	0.228068
1.1	7647	-3.9372	0.228068
1.1	8068	-3.9372	0.228068
1.1	5879	-3.9372	0.2235
1.1	7480	-3.9372	0.2235
1.1	7642	-3.9372	0.2235
1.1	7646	-3.9372	0.2235
1.1	7660	-3.9372	0.2235
1.1	7662	-3.9372	0.2235
1.1	7681	-3.9372	0.2235
1.1	8054	-3.9372	0.2235
1.1	5875	-3.9372	0.219039
1.1	7236	-3.9372	0.219039
1.1	7481	-3.9372	0.219039
1.1	7482	-3.9372	0.219039
1.1	7501	-3.9372	0.219039
1.1	7502	-3.9372	0.219039
1.1	7503	-3.9372	0.219039
1.1	7675	-3.9372	0.219039
1.1	7676	-3.9372	0.219039
1.1	7679	-3.9372	0.219039
1.1	5806	-3.9372	0.214687
1.1	5808	-3.9372	0.214687
1.1	5809	-3.9372	0.214687
1.1	5838	-3.9372	0.214687
1.1	5839	-3.9372	0.214687
1.1	5840	-3.9372	0.214687
1.1	5850	-3.9372	0.214687
1.1	5870	-3.9372	0.214687
1.1	5871	-3.9372	0.214687
1.1	5872	-3.9372	0.214687
1.1	5873	-3.9372	0.214687
1.1	5874	-3.9372	0.214687
1.1	5876	-3.9372	0.214687
1.1	5878	-3.9372	0.214687
1.1	5996	-3.9372	0.214687
1.1	5997	-3.9372	0.214687
1.1	5998	-3.9372	0.214687
1.1	5999	-3.9372	0.214687
1.1	6000	-3.9372	0.214687
1.1	6001	-3.9372	0.214687
1.1	6002	-3.9372	0.214687
1.1	6003	-3.9372	0.214687
1.1	6004	-3.9372	0.214687
1.1	6195	-3.9372	0.214687
1.1	6196	-3.9372	0.214687
1.1	6197	-3.9372	0.214687
1.1	6419	-3.9372	0.214687
1.1	6420	-3.9372	0.214687
1.1	6979	-3.9372	0.214687
1.1	6994	-3.9372	0.214687
1.1	6996	-3.9372	0.214687
1.1	7004	-3.9372	0.214687
1.1	7005	-3.9372	0.214687
1.1	7019	-3.9372	0.214687
1.1	7029	-3.9372	0.214687
1.1	7033	-3.9372	0.214687
1.1	7035	-3.9372	0.214687
1.1	7036	-3.9372	0.214687
1.1	7234	-3.9372	0.214687
1.1	7235	-3.9372	0.214687
1.1	7440	-3.9372	0.214687
1.1	7441	-3.9372	0.214687
1.1	7504	-3.9372	0.214687
1.1	7505	-3.9372	0.214687
1.1	7623	-3.9372	0.214687
1.1	7670	-3.9372	0.214687
1.1	7671	-3.9372	0.214687
1.1	7684	-3.9372	0.214687
1.1	8069	-3.9372	0.214687
1.1	8174	-3.9372	0.214687
1.1	8175	-3.9372	0.214687
1.1	5827	-3.9372	0.210445
1.1	5834	-3.9372	0.210445
1.1	5836	-3.9372	0.210445
1.1	5837	-3.9372	0.210445
1.1	5880	-3.9372	0.210445
1.1	5881	-3.9372	0.210445
1.1	6005	-3.9372	0.210445
1.1	6006	-3.9372	0.210445
1.1	6007	-3.9372	0.210445
1.1	6198	-3.9372	0.210445
1.1	6199	-3.9372	0.210445
1.1	6200	-3.9372	0.210445
1.1	6201	-3.9372	0.210445
1.1	6202	-3.9372	0.210445
1.1	6421	-3.9372	0.210445
1.1	6995	-3.9372	0.210445
1.1	7001	-3.9372	0.210445
1.1	7002	-3.9372	0.210445
1.1	7003	-3.9372	0.210445
1.1	7020	-3.9372	0.210445
1.1	7021	-3.9372	0.210445
1.1	7022	-3.9372	0.210445
1.1	7028	-3.9372	0.210445
1.1	7077	-3.9372	0.210445
1.1	7237	-3.9372	0.210445
1.1	7530	-3.9372	0.210445
1.1	7531	-3.9372	0.210445
1.1	7532	-3.9372	0.210445
1.1	7621	-3.9372	0.210445
1.1	7682	-3.9372	0.210445
1.1	7685	-3.9372	0.210445
1.1	7686	-3.9372	0.210445
1.1	7805	-3.9372	0.210445
1.1	7807	-3.9372	0.210445
1.1	7810	-3.9372	0.210445
1.1	8050	-3.9372	0.210445
1.1	8055	-3.9372	0.210445
1.1	8176	-3.9372	0.210445
1.1	8177	-3.9372	0.210445
1.1	8178	-3.9372	0.210445
1.1	8179	-3.9372	0.210445
1.1	8180	-3.9372	0.210445
1.1	5882	-3.9372	0.206314
1.1	5883	-3.9372	0.206314
1.1	5888	-3.9372	0.206314
1.1	6008	-3.9372	0.206314
1.1	6009	-3.9372	0.206314
1.1	6010	-3.9372	0.206314
1.1	6011	-3.9372	0.206314
1.1	6012	-3.9372	0.206314
1.1	6204	-3.9372	0.206314
1.1	6205	-3.9372	0.206314
1.1	6206	-3.9372	0.206314
1.1	6977	-3.9372	0.206314
1.1	6981	-3.9372	0.206314
1.1	6982	-3.9372	0.206314
1.1	6998	-3.9372	0.206314
1.1	6999	-3.9372	0.206314
1.1	7000	-3.9372	0.206314
1.1	7018	-3.9372	0.206314
1.1	7026	-3.9372	0.206314
1.1	7070	-3.9372	0.206314
1.1	7239	-3.9372	0.206314
1.1	7240	-3.9372	0.206314
1.1	7241	-3.9372	0.206314
1.1	7242	-3.9372	0.206314
1.1	7442	-3.9372	0.206314
1.1	7483	-3.9372	0.206314
1.1	7484	-3.9372	0.206314
1.1	7485	-3.9372	0.206314
1.1	7499	-3.9372	0.206314
1.1	7535	-3.9372	0.206314
1.1	7536	-3.9372	0.206314
1.1	7629	-3.9372	0.206314
1.1	7661	-3.9372	0.206314
1.1	7672	-3.9372	0.206314
1.1	7673	-3.9372	0.206314
1.1	7690	-3.9372	0.206314
1.1	7804	-3.9372	0.206314
1.1	7806	-3.9372	0.206314
1.1	8056	-3.9372	0.206314
1.1	8075	-3.9372	0.206314
1.1	8181	-3.9372	0.206314
1.1	8182	-3.9372	0.206314
1.1	5859	-3.9372	0.202295
1.1	5889	-3.9372	0.202295
1.1	5890	-3.9372	0.202295
1.1	5891	-3.9372	0.202295
1.1	6203	-3.9372	0.202295
1.1	6207	-3.9372	0.202295
1.1	6208	-3.9372	0.202295
1.1	6209	-3.9372	0.202295
1.1	6210	-3.9372	0.202295
1.1	6211	-3.9372	0.202295
1.1	6213	-3.9372	0.202295
1.1	6214	-3.9372	0.202295
1.1	7238	-3.9372	0.202295
1.1	7537	-3.9372	0.202295
1.1	7538	-3.9372	0.202295
1.1	7539	-3.9372	0.202295
1.1	7808	-3.9372	0.202295
1.1	5858	-3.9372	0.198388
1.1	5892	-3.9372	0.198388
1.1	5893	-3.9372	0.198388
1.1	6013	-3.9372	0.198388
1.1	6014	-3.9372	0.198388
1.1	6015	-3.9372	0.198388
1.1	6212	-3.9372	0.198388
1.1	6215	-3.9372	0.198388
1.1	6216	-3.9372	0.198388
1.1	6217	-3.9372	0.198388
1.1	6997	-3.9372	0.198388
1.1	7031	-3.9372	0.198388
1.1	7032	-3.9372	0.198388
1.1	7534	-3.9372	0.198388
1.1	7632	-3.9372	0.198388
1.1	7816	-3.9372	0.198388
1.1	7820	-3.9372	0.198388
1.1	5894	-3.9372	0.194593
1.1	5895	-3.9372	0.194593
1.1	5896	-3.9372	0.194593
1.1	5904	-3.9372	0.194593
1.1	5906	-3.9372	0.194593
1.1	5915	-3.9372	0.194593
1.1	6218	-3.9372	0.194593
1.1	6219	-3.9372	0.194593
1.1	7515	-3.9372	0.194593
1.1	7574	-3.9372	0.194593
1.1	7772	-3.9372	0.194593
1.1	5916	-3.9372	0.190911
1.1	6220	-3.9372	0.190911
1.1	6221	-3.9372	0.190911
1.1	5833	-3.9372	0.187339
1.1	5897	-3.9372	0.187339
1.1	5898	-3.9372	0.187339
1.1	5900	-3.9372	0.187339
1.1	5901	-3.9372	0.187339
1.1	5902	-3.9372	0.187339
1.1	5907	-3.9372	0.187339
1.1	5908	-3.9372	0.187339
1.1	5909	-3.9372	0.187339
1.1	5910	-3.9372	0.187339
1.1	5912	-3.9372	0.187339
1.1	5913	-3.9372	0.187339
1.1	6016	-3.9372	0.187339
1.1	6017	-3.9372	0.187339
1.1	6018	-3.9372	0.187339
1.1	6019	-3.9372	0.187339
1.1	6020	-3.9372	0.187339
1.1	6021	-3.9372	0.187339
1.1	6022	-3.9372	0.187339
1.1	6023	-3.9372	0.187339
1.1	6024	-3.9372	0.187339
1.1	6025	-3.9372	0.187339
1.1	6026	-3.9372	0.187339
1.1	6027	-3.9372	0.187339
1.1	6028	-3.9372	0.187339
1.1	6223	-3.9372	0.187339
1.1	6224	-3.9372	0.187339
1.1	6225	-3.9372	0.187339
1.1	6227	-3.9372	0.187339
1.1	6229	-3.9372	0.187339
1.1	6231	-3.9372	0.187339
1.1	6232	-3.9372	0.187339
1.1	6235	-3.9372	0.187339
1.1	6236	-3.9372	0.187339
1.1	6239	-3.9372	0.187339
1.1	6240	-3.9372	0.187339
1.1	6241	-3.9372	0.187339
1.1	6243	-3.9372	0.187339
1.1	6422	-3.9372	0.187339
1.1	6423	-3.9372	0.187339
1.1	6668	-3.9372	0.187339
1.1	6670	-3.9372	0.187339
1.1	7009	-3.9372	0.187339
1.1	7013	-3.9372	0.187339
1.1	7014	-3.9372	0.187339
1.1	7015	-3.9372	0.187339
1.1	7016	-3.9372	0.187339
1.1	7024	-3.9372	0.187339
1.1	7071	-3.9372	0.187339
1.1	7072	-3.9372	0.187339
1.1	7073	-3.9372	0.187339
1.1	7086	-3.9372	0.187339
1.1	7443	-3.9372	0.187339
1.1	7444	-3.9372	0.187339
1.1	7472	-3.9372	0.187339
1.1	7516	-3.9372	0.187339
1.1	7520	-3.9372	0.187339
1.1	7631	-3.9372	0.187339
1.1	7648	-3.9372	0.187339
1.1	7652	-3.9372	0.187339
1.1	7654	-3.9372	0.187339
1.1	7668	-3.9372	0.187339
1.1	7697	-3.9372	0.187339
1.1	7698	-3.9372	0.187339
1.1	7815	-3.9372	0.187339
1.1	8070	-3.9372	0.187339
1.1	8071	-3.9372	0.187339
1.1	8184	-3.9372	0.187339
1.1	8185	-3.9372	0.187339
1.1	8186	-3.9372	0.187339
1.1	8190	-3.9372	0.187339
1.1	5911	-3.9372	0.183878
1.1	5939	-3.9372	0.183878
1.1	5940	-3.9372	0.183878
1.1	5941	-3.9372	0.183878
1.1	5942	-3.9372	0.183878
1.1	6037	-3.9372	0.183878
1.1	6222	-3.9372	0.183878
1.1	6226	-3.9372	0.183878
1.1	6228	-3.9372	0.183878
1.1	6233	-3.9372	0.183878
1.1	6234	-3.9372	0.183878
1.1	6237	-3.9372	0.183878
1.1	6242	-3.9372	0.183878
1.1	6244	-3.9372	0.183878
1.1	6246	-3.9372	0.183878
1.1	6247	-3.9372	0.183878
1.1	6248	-3.9372	0.183878
1.1	6252	-3.9372	0.183878
1.1	6424	-3.9372	0.183878
1.1	6425	-3.9372	0.183878
1.1	6426	-3.9372	0.183878
1.1	6628	-3.9372	0.183878
1.1	6629	-3.9372	0.183878
1.1	6653	-3.9372	0.183878
1.1	6655	-3.9372	0.183878
1.1	6656	-3.9372	0.183878
1.1	6663	-3.9372	0.183878
1.1	6664	-3.9372	0.183878
1.1	6667	-3.9372	0.183878
1.1	6992	-3.9372	0.183878
1.1	7017	-3.9372	0.183878
1.1	7030	-3.9372	0.183878
1.1	7041	-3.9372	0.183878
1.1	7042	-3.9372	0.183878
1.1	7049	-3.9372	0.183878
1.1	7243	-3.9372	0.183878
1.1	7244	-3.9372	0.183878
1.1	7474	-3.9372	0.183878
1.1	7494	-3.9372	0.183878
1.1	7495	-3.9372	0.183878
1.1	7496	-3.9372	0.183878
1.1	7519	-3.9372	0.183878
1.1	7634	-3.9372	0.183878
1.1	7674	-3.9372	0.183878
1.1	7677	-3.9372	0.183878
1.1	7678	-3.9372	0.183878
1.1	7683	-3.9372	0.183878
1.1	7693	-3.9372	0.183878
1.1	7699	-3.9372	0.183878
1.1	7817	-3.9372	0.183878
1.1	7818	-3.9372	0.183878
1.1	7819	-3.9372	0.183878
1.1	8033	-3.9372	0.183878
1.1	8034	-3.9372	0.183878
1.1	8041	-3.9372	0.183878
1.1	8042	-3.9372	0.183878
1.1	8043	-3.9372	0.183878
1.1	8156	-3.9372	0.183878
1.1	8189	-3.9372	0.183878
1.1	8193	-3.9372	0.183878
1.1	8304	-3.9372	0.183878
1.1	5810	-3.9372	0.180526
1.1	5819	-3.9372	0.180526
1.1	5884	-3.9372	0.180526
1.1	5917	-3.9372	0.180526
1.1	5918	-3.9372	0.180526
1.1	5944	-3.9372	0.180526
1.1	5945	-3.9372	0.180526
1.1	6029	-3.9372	0.180526
1.1	6030	-3.9372	0.180526
1.1	6031	-3.9372	0.180526
1.1	6032	-3.9372	0.180526
1.1	6033	-3.9372	0.180526
1.1	6034	-3.9372	0.180526
1.1	6035	-3.9372	0.180526
1.1	6036	-3.9372	0.180526
1.1	6427	-3.9372	0.180526
1.1	6428	-3.9372	0.180526
1.1	6430	-3.9372	0.180526
1.1	6625	-3.9372	0.180526
1.1	6627	-3.9372	0.180526
1.1	6650	-3.9372	0.180526
1.1	6654	-3.9372	0.180526
1.1	6657	-3.9372	0.180526
1.1	6661	-3.9372	0.180526
1.1	6665	-3.9372	0.180526
1.1	6666	-3.9372	0.180526
1.1	6680	-3.9372	0.180526
1.1	6991	-3.9372	0.180526
1.1	7027	-3.9372	0.180526
1.1	7037	-3.9372	0.180526
1.1	7043	-3.9372	0.180526
1.1	7084	-3.9372	0.180526
1.1	7245	-3.9372	0.180526
1.1	7246	-3.9372	0.180526
1.1	7247	-3.9372	0.180526
1.1	7248	-3.9372	0.180526
1.1	7249	-3.9372	0.180526
1.1	7466	-3.9372	0.180526
1.1	7521	-3.9372	0.180526
1.1	7688	-3.9372	0.180526
1.1	7700	-3.9372	0.180526
1.1	7703	-3.9372	0.180526
1.1	7704	-3.9372	0.180526
1.1	7705	-3.9372	0.180526
1.1	7707	-3.9372	0.180526
1.1	7714	-3.9372	0.180526
1.1	7811	-3.9372	0.180526
1.1	7812	-3.9372	0.180526
1.1	7858	-3.9372	0.180526
1.1	8040	-3.9372	0.180526
1.1	8044	-3.9372	0.180526
1.1	8045	-3.9372	0.180526
1.1	8161	-3.9372	0.180526
1.1	8183	-3.9372	0.180526
1.1	8187	-3.9372	0.180526
1.1	8188	-3.9372	0.180526
1.1	8191	-3.9372	0.180526
1.1	8195	-3.9372	0.180526
1.1	5946	-3.9372	0.177286
1.1	5947	-3.9372	0.177286
1.1	5948	-3.9372	0.177286
1.1	5949	-3.9372	0.177286
1.1	5950	-3.9372	0.177286
1.1	5951	-3.9372	0.177286
1.1	6038	-3.9372	0.177286
1.1	6041	-3.9372	0.177286
1.1	6245	-3.9372	0.177286
1.1	6251	-3.9372	0.177286
1.1	6254	-3.9372	0.177286
1.1	6257	-3.9372	0.177286
1.1	6262	-3.9372	0.177286
1.1	6429	-3.9372	0.177286
1.1	6624	-3.9372	0.177286
1.1	6630	-3.9372	0.177286
1.1	6669	-3.9372	0.177286
1.1	6671	-3.9372	0.177286
1.1	6672	-3.9372	0.177286
1.1	6676	-3.9372	0.177286
1.1	6983	-3.9372	0.177286
1.1	7034	-3.9372	0.177286
1.1	7039	-3.9372	0.177286
1.1	7044	-3.9372	0.177286
1.1	7045	-3.9372	0.177286
1.1	7046	-3.9372	0.177286
1.1	7047	-3.9372	0.177286
1.1	7048	-3.9372	0.177286
1.1	7061	-3.9372	0.177286
1.1	7064	-3.9372	0.177286
1.1	7074	-3.9372	0.177286
1.1	7079	-3.9372	0.177286
1.1	7082	-3.9372	0.177286
1.1	7083	-3.9372	0.177286
1.1	7250	-3.9372	0.177286
1.1	7251	-3.9372	0.177286
1.1	7252	-3.9372	0.177286
1.1	7253	-3.9372	0.177286
1.1	7254	-3.9372	0.177286
1.1	7255	-3.9372	0.177286
1.1	7257	-3.9372	0.177286
1.1	7506	-3.9372	0.177286
1.1	7507	-3.9372	0.177286
1.1	7541	-3.9372	0.177286
1.1	7542	-3.9372	0.177286
1.1	7543	-3.9372	0.177286
1.1	7680	-3.9372	0.177286
1.1	7689	-3.9372	0.177286
1.1	7691	-3.9372	0.177286
1.1	7695	-3.9372	0.177286
1.1	7701	-3.9372	0.177286
1.1	7708	-3.9372	0.177286
1.1	7709	-3.9372	0.177286
1.1	7717	-3.9372	0.177286
1.1	7719	-3.9372	0.177286
1.1	7720	-3.9372	0.177286
1.1	7721	-3.9372	0.177286
1.1	7809	-3.9372	0.177286
1.1	7813	-3.9372	0.177286
1.1	7814	-3.9372	0.177286
1.1	8059	-3.9372	0.177286
1.1	8072	-3.9372	0.177286
1.1	8192	-3.9372	0.177286
1.1	8194	-3.9372	0.177286
1.1	8196	-3.9372	0.177286
1.1	8197	-3.9372	0.177286
1.1	8198	-3.9372	0.177286
1.1	8199	-3.9372	0.177286
1.1	5587	-3.9372	0.174157
1.1	5599	-3.9372	0.174157
1.1	5919	-3.9372	0.174157
1.1	5920	-3.9372	0.174157
1.1	5952	-3.9372	0.174157
1.1	5953	-3.9372	0.174157
1.1	5954	-3.9372	0.174157
1.1	6040	-3.9372	0.174157
1.1	6042	-3.9372	0.174157
1.1	6263	-3.9372	0.174157
1.1	6264	-3.9372	0.174157
1.1	6265	-3.9372	0.174157
1.1	6431	-3.9372	0.174157
1.1	6432	-3.9372	0.174157
1.1	6631	-3.9372	0.174157
1.1	6633	-3.9372	0.174157
1.1	7025	-3.9372	0.174157
1.1	7057	-3.9372	0.174157
1.1	7058	-3.9372	0.174157
1.1	7059	-3.9372	0.174157
1.1	7065	-3.9372	0.174157
1.1	7107	-3.9372	0.174157
1.1	7256	-3.9372	0.174157
1.1	7258	-3.9372	0.174157
1.1	7259	-3.9372	0.174157
1.1	7260	-3.9372	0.174157
1.1	7453	-3.9372	0.174157
1.1	7486	-3.9372	0.174157
1.1	7576	-3.9372	0.174157
1.1	7633	-3.9372	0.174157
1.1	8037	-3.9372	0.174157
1.1	8038	-3.9372	0.174157
1.1	8039	-3.9372	0.174157
1.1	5588	-3.9372	0.171141
1.1	5955	-3.9372	0.171141
1.1	6266	-3.9372	0.171141
1.1	7540	-3.9372	0.171141
1.1	7545	-3.9372	0.171141
1.1	7546	-3.9372	0.171141
1.1	7573	-3.9372	0.171141
1.1	7706	-3.9372	0.171141
1.1	7710	-3.9372	0.171141
1.1	7711	-3.9372	0.171141
1.1	7765	-3.9372	0.171141
1.1	8200	-3.9372	0.171141
1.1	5589	-3.9372	0.16824
1.1	6434	-3.9372	0.16824
1.1	7510	-3.9372	0.16824
1.1	7547	-3.9372	0.16824
1.1	7769	-3.9372	0.16824
1.1	7770	-3.9372	0.16824
1.1	7771	-3.9372	0.16824
1.1	5590	-3.9372	0.165454
1.1	5591	-3.9372	0.165454
1.1	5592	-3.9372	0.165454
1.1	5593	-3.9372	0.165454
1.1	5594	-3.9372	0.165454
1.1	5595	-3.9372	0.165454
1.1	5832	-3.9372	0.165454
1.1	5929	-3.9372	0.165454
1.1	6039	-3.9372	0.165454
1.1	6043	-3.9372	0.165454
1.1	6044	-3.9372	0.165454
1.1	6058	-3.9372	0.165454
1.1	6238	-3.9372	0.165454
1.1	6250	-3.9372	0.165454
1.1	6258	-3.9372	0.165454
1.1	6260	-3.9372	0.165454
1.1	6261	-3.9372	0.165454
1.1	6271	-3.9372	0.165454
1.1	6272	-3.9372	0.165454
1.1	6273	-3.9372	0.165454
1.1	6280	-3.9372	0.165454
1.1	6433	-3.9372	0.165454
1.1	6645	-3.9372	0.165454
1.1	6701	-3.9372	0.165454
1.1	6704	-3.9372	0.165454
1.1	6984	-3.9372	0.165454
1.1	6985	-3.9372	0.165454
1.1	6986	-3.9372	0.165454
1.1	6987	-3.9372	0.165454
1.1	7007	-3.9372	0.165454
1.1	7008	-3.9372	0.165454
1.1	7010	-3.9372	0.165454
1.1	7011	-3.9372	0.165454
1.1	7012	-3.9372	0.165454
1.1	7040	-3.9372	0.165454
1.1	7062	-3.9372	0.165454
1.1	7066	-3.9372	0.165454
1.1	7075	-3.9372	0.165454
1.1	7092	-3.9372	0.165454
1.1	7108	-3.9372	0.165454
1.1	7261	-3.9372	0.165454
1.1	7262	-3.9372	0.165454
1.1	7263	-3.9372	0.165454
1.1	7508	-3.9372	0.165454
1.1	7522	-3.9372	0.165454
1.1	7715	-3.9372	0.165454
1.1	7768	-3.9372	0.165454
1.1	7826	-3.9372	0.165454
1.1	7827	-3.9372	0.165454
1.1	7828	-3.9372	0.165454
1.1	7831	-3.9372	0.165454
1.1	7832	-3.9372	0.165454
1.1	7843	-3.9372	0.165454
1.1	8031	-3.9372	0.165454
1.1	8032	-3.9372	0.165454
1.1	8035	-3.9372	0.165454
1.1	8036	-3.9372	0.165454
1.1	8060	-3.9372	0.165454
1.1	8073	-3.9372	0.165454
1.1	8074	-3.9372	0.165454
1.1	8078	-3.9372	0.165454
1.1	8081	-3.9372	0.165454
1.1	8157	-3.9372	0.165454
1.1	8160	-3.9372	0.165454
1.1	8201	-3.9372	0.165454
1.1	8202	-3.9372	0.165454
1.1	8203	-3.9372	0.165454
1.1	8214	-3.9372	0.165454
1.1	5596	-3.9372	0.162785
1.1	5597	-3.9372	0.162785
1.1	5927	-3.9372	0.162785
1.1	5928	-3.9372	0.162785
1.1	5937	-3.9372	0.162785
1.1	6045	-3.9372	0.162785
1.1	6046	-3.9372	0.162785
1.1	6047	-3.9372	0.162785
1.1	6048	-3.9372	0.162785
1.1	6049	-3.9372	0.162785
1.1	6050	-3.9372	0.162785
1.1	6051	-3.9372	0.162785
1.1	6052	-3.9372	0.162785
1.1	6286	-3.9372	0.162785
1.1	6287	-3.9372	0.162785
1.1	6289	-3.9372	0.162785
1.1	6290	-3.9372	0.162785
1.1	6291	-3.9372	0.162785
1.1	6293	-3.9372	0.162785
1.1	6649	-3.9372	0.162785
1.1	6651	-3.9372	0.162785
1.1	6652	-3.9372	0.162785
1.1	6673	-3.9372	0.162785
1.1	6675	-3.9372	0.162785
1.1	6681	-3.9372	0.162785
1.1	6684	-3.9372	0.162785
1.1	6685	-3.9372	0.162785
1.1	6686	-3.9372	0.162785
1.1	6699	-3.9372	0.162785
1.1	6702	-3.9372	0.162785
1.1	6703	-3.9372	0.162785
1.1	6705	-3.9372	0.162785
1.1	6706	-3.9372	0.162785
1.1	6710	-3.9372	0.162785
1.1	6711	-3.9372	0.162785
1.1	7076	-3.9372	0.162785
1.1	7081	-3.9372	0.162785
1.1	7093	-3.9372	0.162785
1.1	7095	-3.9372	0.162785
1.1	7264	-3.9372	0.162785
1.1	7265	-3.9372	0.162785
1.1	7445	-3.9372	0.162785
1.1	7446	-3.9372	0.162785
1.1	7460	-3.9372	0.162785
1.1	7478	-3.9372	0.162785
1.1	7511	-3.9372	0.162785
1.1	7533	-3.9372	0.162785
1.1	7713	-3.9372	0.162785
1.1	7718	-3.9372	0.162785
1.1	7729	-3.9372	0.162785
1.1	7736	-3.9372	0.162785
1.1	7744	-3.9372	0.162785
1.1	7762	-3.9372	0.162785
1.1	7763	-3.9372	0.162785
1.1	7764	-3.9372	0.162785
1.1	7821	-3.9372	0.162785
1.1	7822	-3.9372	0.162785
1.1	7823	-3.9372	0.162785
1.1	7825	-3.9372	0.162785
1.1	7829	-3.9372	0.162785
1.1	7830	-3.9372	0.162785
1.1	7833	-3.9372	0.162785
1.1	8053	-3.9372	0.162785
1.1	8061	-3.9372	0.162785
1.1	8076	-3.9372	0.162785
1.1	8079	-3.9372	0.162785
1.1	8080	-3.9372	0.162785
1.1	8092	-3.9372	0.162785
1.1	8150	-3.9372	0.162785
1.1	8159	-3.9372	0.162785
1.1	8204	-3.9372	0.162785
1.1	8205	-3.9372	0.162785
1.1	8206	-3.9372	0.162785
1.1	8210	-3.9372	0.162785
1.1	8213	-3.9372	0.162785
1.1	5598	-3.9372	0.160232
1.1	5921	-3.9372	0.160232
1.1	5922	-3.9372	0.160232
1.1	5930	-3.9372	0.160232
1.1	5935	-3.9372	0.160232
1.1	5936	-3.9372	0.160232
1.1	5956	-3.9372	0.160232
1.1	5964	-3.9372	0.160232
1.1	6053	-3.9372	0.160232
1.1	6054	-3.9372	0.160232
1.1	6055	-3.9372	0.160232
1.1	6056	-3.9372	0.160232
1.1	6057	-3.9372	0.160232
1.1	6059	-3.9372	0.160232
1.1	6060	-3.9372	0.160232
1.1	6061	-3.9372	0.160232
1.1	6062	-3.9372	0.160232
1.1	6064	-3.9372	0.160232
1.1	6065	-3.9372	0.160232
1.1	6292	-3.9372	0.160232
1.1	6295	-3.9372	0.160232
1.1	6640	-3.9372	0.160232
1.1	6658	-3.9372	0.160232
1.1	6659	-3.9372	0.160232
1.1	6660	-3.9372	0.160232
1.1	6662	-3.9372	0.160232
1.1	6687	-3.9372	0.160232
1.1	7097	-3.9372	0.160232
1.1	7266	-3.9372	0.160232
1.1	7267	-3.9372	0.160232
1.1	7268	-3.9372	0.160232
1.1	7269	-3.9372	0.160232
1.1	7512	-3.9372	0.160232
1.1	7523	-3.9372	0.160232
1.1	7553	-3.9372	0.160232
1.1	7554	-3.9372	0.160232
1.1	7577	-3.9372	0.160232
1.1	7712	-3.9372	0.160232
1.1	7722	-3.9372	0.160232
1.1	7726	-3.9372	0.160232
1.1	7743	-3.9372	0.160232
1.1	7745	-3.9372	0.160232
1.1	7834	-3.9372	0.160232
1.1	7835	-3.9372	0.160232
1.1	7836	-3.9372	0.160232
1.1	8046	-3.9372	0.160232
1.1	8090	-3.9372	0.160232
1.1	8093	-3.9372	0.160232
1.1	8095	-3.9372	0.160232
1.1	8096	-3.9372	0.160232
1.1	8097	-3.9372	0.160232
1.1	8207	-3.9372	0.160232
1.1	8211	-3.9372	0.160232
1.1	8212	-3.9372	0.160232
1.1	5959	-3.9372	0.157796
1.1	5961	-3.9372	0.157796
1.1	6063	-3.9372	0.157796
1.1	6066	-3.9372	0.157796
1.1	6067	-3.9372	0.157796
1.1	6269	-3.9372	0.157796
1.1	6274	-3.9372	0.157796
1.1	6296	-3.9372	0.157796
1.1	6297	-3.9372	0.157796
1.1	6298	-3.9372	0.157796
1.1	6299	-3.9372	0.157796
1.1	6327	-3.9372	0.157796
1.1	6642	-3.9372	0.157796
1.1	6643	-3.9372	0.157796
1.1	6646	-3.9372	0.157796
1.1	6674	-3.9372	0.157796
1.1	6688	-3.9372	0.157796
1.1	6708	-3.9372	0.157796
1.1	6725	-3.9372	0.157796
1.1	6728	-3.9372	0.157796
1.1	6729	-3.9372	0.157796
1.1	7063	-3.9372	0.157796
1.1	7078	-3.9372	0.157796
1.1	7080	-3.9372	0.157796
1.1	7085	-3.9372	0.157796
1.1	7270	-3.9372	0.157796
1.1	7271	-3.9372	0.157796
1.1	7461	-3.9372	0.157796
1.1	7465	-3.9372	0.157796
1.1	7544	-3.9372	0.157796
1.1	7551	-3.9372	0.157796
1.1	7580	-3.9372	0.157796
1.1	7628	-3.9372	0.157796
1.1	7724	-3.9372	0.157796
1.1	7730	-3.9372	0.157796
1.1	7838	-3.9372	0.157796
1.1	8047	-3.9372	0.157796
1.1	8091	-3.9372	0.157796
1.1	8094	-3.9372	0.157796
1.1	8158	-3.9372	0.157796
1.1	8208	-3.9372	0.157796
1.1	8209	-3.9372	0.157796
1.1	8215	-3.9372	0.157796
1.1	8216	-3.9372	0.157796
1.1	8217	-3.9372	0.157796
1.1	8218	-3.9372	0.157796
1.1	8219	-3.9372	0.157796
1.1	5831	-3.9372	0.155477
1.1	5923	-3.9372	0.155477
1.1	5925	-3.9372	0.155477
1.1	5962	-3.9372	0.155477
1.1	6316	-3.9372	0.155477
1.1	6435	-3.9372	0.155477
1.1	6436	-3.9372	0.155477
1.1	6700	-3.9372	0.155477
1.1	6707	-3.9372	0.155477
1.1	6709	-3.9372	0.155477
1.1	6733	-3.9372	0.155477
1.1	7090	-3.9372	0.155477
1.1	7272	-3.9372	0.155477
1.1	7273	-3.9372	0.155477
1.1	7274	-3.9372	0.155477
1.1	7275	-3.9372	0.155477
1.1	7462	-3.9372	0.155477
1.1	7463	-3.9372	0.155477
1.1	7509	-3.9372	0.155477
1.1	7732	-3.9372	0.155477
1.1	7733	-3.9372	0.155477
1.1	7737	-3.9372	0.155477
1.1	7742	-3.9372	0.155477
1.1	7750	-3.9372	0.155477
1.1	7754	-3.9372	0.155477
1.1	8048	-3.9372	0.155477
1.1	8148	-3.9372	0.155477
1.1	8149	-3.9372	0.155477
1.1	8152	-3.9372	0.155477
1.1	8155	-3.9372	0.155477
1.1	8220	-3.9372	0.155477
1.1	7448	-3.9372	0.153273
1.1	7747	-3.9372	0.153273
1.1	8223	-3.9372	0.153273
1.1	7552	-3.9372	0.151182
1.1	7566	-3.9372	0.151182
1.1	7751	-3.9372	0.151182
1.1	7766	-3.9372	0.151182
1.1	7767	-3.9372	0.151182
1.1	7773	-3.9372	0.151182
1.1	6068	-3.9372	0.149203
1.1	6069	-3.9372	0.149203
1.1	6070	-3.9372	0.149203
1.1	6071	-3.9372	0.149203
1.1	6072	-3.9372	0.149203
1.1	6073	-3.9372	0.149203
1.1	6074	-3.9372	0.149203
1.1	6075	-3.9372	0.149203
1.1	6076	-3.9372	0.149203
1.1	6256	-3.9372	0.149203
1.1	6276	-3.9372	0.149203
1.1	6300	-3.9372	0.149203
1.1	6307	-3.9372	0.149203
1.1	6308	-3.9372	0.149203
1.1	6309	-3.9372	0.149203
1.1	6313	-3.9372	0.149203
1.1	6314	-3.9372	0.149203
1.1	6315	-3.9372	0.149203
1.1	6437	-3.9372	0.149203
1.1	7060	-3.9372	0.149203
1.1	7096	-3.9372	0.149203
1.1	7101	-3.9372	0.149203
1.1	7102	-3.9372	0.149203
1.1	7103	-3.9372	0.149203
1.1	7105	-3.9372	0.149203
1.1	7128	-3.9372	0.149203
1.1	7130	-3.9372	0.149203
1.1	7134	-3.9372	0.149203
1.1	7276	-3.9372	0.149203
1.1	7475	-3.9372	0.149203
1.1	7567	-3.9372	0.149203
1.1	7746	-3.9372	0.149203
1.1	7748	-3.9372	0.149203
1.1	7749	-3.9372	0.149203
1.1	7755	-3.9372	0.149203
1.1	7757	-3.9372	0.149203
1.1	7758	-3.9372	0.149203
1.1	7759	-3.9372	0.149203
1.1	7760	-3.9372	0.149203
1.1	7761	-3.9372	0.149203
1.1	8049	-3.9372	0.149203
1.1	8082	-3.9372	0.149203
1.1	8083	-3.9372	0.149203
1.1	8087	-3.9372	0.149203
1.1	8088	-3.9372	0.149203
1.1	8151	-3.9372	0.149203
1.1	8153	-3.9372	0.149203
1.1	8221	-3.9372	0.149203
1.1	8222	-3.9372	0.149203
1.1	8225	-3.9372	0.149203
1.1	8234	-3.9372	0.149203
1.1	5600	-3.9372	0.147332
1.1	5601	-3.9372	0.147332
1.1	5602	-3.9372	0.147332
1.1	5603	-3.9372	0.147332
1.1	5604	-3.9372	0.147332
1.1	5605	-3.9372	0.147332
1.1	5606	-3.9372	0.147332
1.1	5813	-3.9372	0.147332
1.1	6077	-3.9372	0.147332
1.1	6078	-3.9372	0.147332
1.1	6279	-3.9372	0.147332
1.1	6302	-3.9372	0.147332
1.1	6303	-3.9372	0.147332
1.1	6304	-3.9372	0.147332
1.1	6306	-3.9372	0.147332
1.1	6438	-3.9372	0.147332
1.1	6735	-3.9372	0.147332
1.1	6736	-3.9372	0.147332
1.1	6738	-3.9372	0.147332
1.1	6751	-3.9372	0.147332
1.1	7069	-3.9372	0.147332
1.1	7110	-3.9372	0.147332
1.1	7111	-3.9372	0.147332
1.1	7112	-3.9372	0.147332
1.1	7113	-3.9372	0.147332
1.1	7127	-3.9372	0.147332
1.1	7129	-3.9372	0.147332
1.1	7277	-3.9372	0.147332
1.1	7278	-3.9372	0.147332
1.1	7578	-3.9372	0.147332
1.1	7579	-3.9372	0.147332
1.1	7723	-3.9372	0.147332
1.1	7739	-3.9372	0.147332
1.1	7741	-3.9372	0.147332
1.1	7752	-3.9372	0.147332
1.1	7756	-3.9372	0.147332
1.1	7784	-3.9372	0.147332
1.1	7824	-3.9372	0.147332
1.1	7839	-3.9372	0.147332
1.1	7840	-3.9372	0.147332
1.1	7841	-3.9372	0.147332
1.1	7842	-3.9372	0.147332
1.1	7844	-3.9372	0.147332
1.1	8062	-3.9372	0.147332
1.1	8063	-3.9372	0.147332
1.1	8085	-3.9372	0.147332
1.1	8086	-3.9372	0.147332
1.1	8135	-3.9372	0.147332
1.1	8227	-3.9372	0.147332
1.1	2974	-3.9372	0.145566
1.1	5821	-3.9372	0.145566
1.1	5829	-3.9372	0.145566
1.1	5830	-3.9372	0.145566
1.1	5924	-3.9372	0.145566
1.1	5926	-3.9372	0.145566
1.1	6079	-3.9372	0.145566
1.1	6080	-3.9372	0.145566
1.1	6081	-3.9372	0.145566
1.1	6082	-3.9372	0.145566
1.1	6083	-3.9372	0.145566
1.1	6267	-3.9372	0.145566
1.1	6312	-3.9372	0.145566
1.1	6442	-3.9372	0.145566
1.1	6719	-3.9372	0.145566
1.1	6734	-3.9372	0.145566
1.1	6737	-3.9372	0.145566
1.1	6752	-3.9372	0.145566
1.1	6988	-3.9372	0.145566
1.1	7068	-3.9372	0.145566
1.1	7089	-3.9372	0.145566
1.1	7106	-3.9372	0.145566
1.1	7280	-3.9372	0.145566
1.1	7281	-3.9372	0.145566
1.1	7282	-3.9372	0.145566
1.1	7283	-3.9372	0.145566
1.1	7513	-3.9372	0.145566
1.1	7524	-3.9372	0.145566
1.1	7564	-3.9372	0.145566
1.1	7565	-3.9372	0.145566
1.1	7572	-3.9372	0.145566
1.1	7727	-3.9372	0.145566
1.1	7728	-3.9372	0.145566
1.1	7738	-3.9372	0.145566
1.1	7753	-3.9372	0.145566
1.1	7774	-3.9372	0.145566
1.1	7782	-3.9372	0.145566
1.1	7787	-3.9372	0.145566
1.1	7837	-3.9372	0.145566
1.1	7845	-3.9372	0.145566
1.1	7846	-3.9372	0.145566
1.1	7847	-3.9372	0.145566
1.1	7848	-3.9372	0.145566
1.1	7849	-3.9372	0.145566
1.1	7850	-3.9372	0.145566
1.1	7851	-3.9372	0.145566
1.1	7852	-3.9372	0.145566
1.1	7853	-3.9372	0.145566
1.1	7854	-3.9372	0.145566
1.1	7855	-3.9372	0.145566
1.1	7856	-3.9372	0.145566
1.1	7857	-3.9372	0.145566
1.1	8064	-3.9372	0.145566
1.1	8065	-3.9372	0.145566
1.1	8084	-3.9372	0.145566
1.1	8131	-3.9372	0.145566
1.1	8132	-3.9372	0.145566
1.1	8133	-3.9372	0.145566
1.1	8134	-3.9372	0.145566
1.1	8138	-3.9372	0.145566
1.1	8139	-3.9372	0.145566
1.1	8154	-3.9372	0.145566
1.1	8240	-3.9372	0.145566
1.1	5820	-3.9372	0.143901
1.1	5823	-3.9372	0.143901
1.1	5886	-3.9372	0.143901
1.1	5914	-3.9372	0.143901
1.1	5931	-3.9372	0.143901
1.1	5932	-3.9372	0.143901
1.1	5933	-3.9372	0.143901
1.1	5960	-3.9372	0.143901
1.1	6084	-3.9372	0.143901
1.1	6085	-3.9372	0.143901
1.1	6086	-3.9372	0.143901
1.1	6087	-3.9372	0.143901
1.1	6088	-3.9372	0.143901
1.1	6089	-3.9372	0.143901
1.1	6090	-3.9372	0.143901
1.1	6091	-3.9372	0.143901
1.1	6092	-3.9372	0.143901
1.1	6230	-3.9372	0.143901
1.1	6277	-3.9372	0.143901
1.1	6439	-3.9372	0.143901
1.1	6440	-3.9372	0.143901
1.1	6723	-3.9372	0.143901
1.1	6731	-3.9372	0.143901
1.1	6732	-3.9372	0.143901
1.1	6989	-3.9372	0.143901
1.1	7087	-3.9372	0.143901
1.1	7099	-3.9372	0.143901
1.1	7100	-3.9372	0.143901
1.1	7109	-3.9372	0.143901
1.1	7284	-3.9372	0.143901
1.1	7285	-3.9372	0.143901
1.1	7286	-3.9372	0.143901
1.1	7476	-3.9372	0.143901
1.1	7602	-3.9372	0.143901
1.1	7603	-3.9372	0.143901
1.1	7604	-3.9372	0.143901
1.1	7605	-3.9372	0.143901
1.1	7636	-3.9372	0.143901
1.1	7655	-3.9372	0.143901
1.1	7664	-3.9372	0.143901
1.1	7702	-3.9372	0.143901
1.1	7776	-3.9372	0.143901
1.1	7781	-3.9372	0.143901
1.1	7785	-3.9372	0.143901
1.1	7859	-3.9372	0.143901
1.1	7860	-3.9372	0.143901
1.1	7861	-3.9372	0.143901
1.1	7862	-3.9372	0.143901
1.1	7863	-3.9372	0.143901
1.1	7864	-3.9372	0.143901
1.1	7865	-3.9372	0.143901
1.1	7866	-3.9372	0.143901
1.1	7867	-3.9372	0.143901
1.1	7868	-3.9372	0.143901
1.1	7869	-3.9372	0.143901
1.1	7873	-3.9372	0.143901
1.1	8098	-3.9372	0.143901
1.1	8137	-3.9372	0.143901
1.1	8224	-3.9372	0.143901
1.1	8228	-3.9372	0.143901
1.1	8229	-3.9372	0.143901
1.1	8230	-3.9372	0.143901
1.1	8231	-3.9372	0.143901
1.1	8232	-3.9372	0.143901
1.1	5607	-3.9372	0.142332
1.1	5816	-3.9372	0.142332
1.1	5903	-3.9372	0.142332
1.1	5963	-3.9372	0.142332
1.1	6093	-3.9372	0.142332
1.1	6278	-3.9372	0.142332
1.1	6441	-3.9372	0.142332
1.1	6632	-3.9372	0.142332
1.1	7056	-3.9372	0.142332
1.1	7120	-3.9372	0.142332
1.1	7142	-3.9372	0.142332
1.1	7146	-3.9372	0.142332
1.1	7153	-3.9372	0.142332
1.1	7287	-3.9372	0.142332
1.1	7288	-3.9372	0.142332
1.1	7289	-3.9372	0.142332
1.1	7290	-3.9372	0.142332
1.1	7291	-3.9372	0.142332
1.1	7292	-3.9372	0.142332
1.1	7569	-3.9372	0.142332
1.1	7570	-3.9372	0.142332
1.1	7783	-3.9372	0.142332
1.1	7792	-3.9372	0.142332
1.1	7801	-3.9372	0.142332
1.1	7870	-3.9372	0.142332
1.1	7876	-3.9372	0.142332
1.1	8051	-3.9372	0.142332
1.1	8066	-3.9372	0.142332
1.1	8233	-3.9372	0.142332
1.1	8235	-3.9372	0.142332
1.1	8237	-3.9372	0.142332
1.1	5815	-3.9372	0.140855
1.1	5817	-3.9372	0.140855
1.1	5818	-3.9372	0.140855
1.1	5905	-3.9372	0.140855
1.1	7780	-3.9372	0.140855
1.1	7790	-3.9372	0.140855
1.1	7797	-3.9372	0.140855
1.1	8261	-3.9372	0.140855
1.1	5811	-3.9372	0.139466
1.1	5825	-3.9372	0.139466
1.1	5826	-3.9372	0.139466
1.1	7439	-3.9372	0.139466
1.1	7514	-3.9372	0.139466
1.1	7600	-3.9372	0.139466
1.1	7786	-3.9372	0.139466
1.1	7791	-3.9372	0.139466
1.1	3404	-3.9372	0.138161
1.1	5608	-3.9372	0.138161
1.1	5812	-3.9372	0.138161
1.1	5814	-3.9372	0.138161
1.1	5822	-3.9372	0.138161
1.1	5824	-3.9372	0.138161
1.1	5938	-3.9372	0.138161
1.1	5968	-3.9372	0.138161
1.1	6094	-3.9372	0.138161
1.1	6095	-3.9372	0.138161
1.1	6096	-3.9372	0.138161
1.1	6097	-3.9372	0.138161
1.1	6098	-3.9372	0.138161
1.1	6301	-3.9372	0.138161
1.1	6321	-3.9372	0.138161
1.1	6329	-3.9372	0.138161
1.1	6626	-3.9372	0.138161
1.1	6634	-3.9372	0.138161
1.1	6726	-3.9372	0.138161
1.1	7119	-3.9372	0.138161
1.1	7121	-3.9372	0.138161
1.1	7126	-3.9372	0.138161
1.1	7141	-3.9372	0.138161
1.1	7143	-3.9372	0.138161
1.1	7144	-3.9372	0.138161
1.1	7145	-3.9372	0.138161
1.1	7154	-3.9372	0.138161
1.1	7293	-3.9372	0.138161
1.1	7294	-3.9372	0.138161
1.1	7525	-3.9372	0.138161
1.1	7526	-3.9372	0.138161
1.1	7548	-3.9372	0.138161
1.1	7549	-3.9372	0.138161
1.1	7559	-3.9372	0.138161
1.1	7560	-3.9372	0.138161
1.1	7740	-3.9372	0.138161
1.1	7778	-3.9372	0.138161
1.1	7871	-3.9372	0.138161
1.1	7874	-3.9372	0.138161
1.1	7875	-3.9372	0.138161
1.1	7887	-3.9372	0.138161
1.1	8052	-3.9372	0.138161
1.1	8136	-3.9372	0.138161
1.1	8140	-3.9372	0.138161
1.1	8141	-3.9372	0.138161
1.1	8142	-3.9372	0.138161
1.1	8143	-3.9372	0.138161
1.1	8236	-3.9372	0.138161
1.1	2978	-3.9372	0.136939
1.1	3210	-3.9372	0.136939
1.1	3402	-3.9372	0.136939
1.1	3406	-3.9372	0.136939
1.1	3411	-3.9372	0.136939
1.1	3413	-3.9372	0.136939
1.1	3414	-3.9372	0.136939
1.1	5624	-3.9372	0.136939
1.1	5966	-3.9372	0.136939
1.1	5967	-3.9372	0.136939
1.1	5969	-3.9372	0.136939
1.1	5970	-3.9372	0.136939
1.1	5972	-3.9372	0.136939
1.1	6099	-3.9372	0.136939
1.1	6100	-3.9372	0.136939
1.1	6101	-3.9372	0.136939
1.1	6102	-3.9372	0.136939
1.1	6275	-3.9372	0.136939
1.1	6305	-3.9372	0.136939
1.1	6318	-3.9372	0.136939
1.1	6322	-3.9372	0.136939
1.1	6323	-3.9372	0.136939
1.1	6331	-3.9372	0.136939
1.1	6332	-3.9372	0.136939
1.1	6443	-3.9372	0.136939
1.1	6444	-3.9372	0.136939
1.1	6445	-3.9372	0.136939
1.1	6635	-3.9372	0.136939
1.1	6637	-3.9372	0.136939
1.1	6639	-3.9372	0.136939
1.1	6696	-3.9372	0.136939
1.1	6697	-3.9372	0.136939
1.1	7140	-3.9372	0.136939
1.1	7171	-3.9372	0.136939
1.1	7295	-3.9372	0.136939
1.1	7296	-3.9372	0.136939
1.1	7297	-3.9372	0.136939
1.1	7298	-3.9372	0.136939
1.1	7299	-3.9372	0.136939
1.1	7464	-3.9372	0.136939
1.1	7716	-3.9372	0.136939
1.1	7731	-3.9372	0.136939
1.1	7779	-3.9372	0.136939
1.1	7793	-3.9372	0.136939
1.1	7794	-3.9372	0.136939
1.1	7795	-3.9372	0.136939
1.1	7800	-3.9372	0.136939
1.1	7803	-3.9372	0.136939
1.1	7872	-3.9372	0.136939
1.1	7877	-3.9372	0.136939
1.1	7878	-3.9372	0.136939
1.1	8099	-3.9372	0.136939
1.1	8124	-3.9372	0.136939
1.1	8125	-3.9372	0.136939
1.1	8126	-3.9372	0.136939
1.1	8127	-3.9372	0.136939
1.1	8147	-3.9372	0.136939
1.1	8226	-3.9372	0.136939
1.1	8239	-3.9372	0.136939
1.1	8243	-3.9372	0.136939
1.1	8245	-3.9372	0.136939
1.1	2970	-3.9372	0.135798
1.1	2994	-3.9372	0.135798
1.1	3388	-3.9372	0.135798
1.1	3400	-3.9372	0.135798
1.1	3405	-3.9372	0.135798
1.1	3415	-3.9372	0.135798
1.1	3961	-3.9372	0.135798
1.1	4305	-3.9372	0.135798
1.1	4345	-3.9372	0.135798
1.1	5609	-3.9372	0.135798
1.1	5887	-3.9372	0.135798
1.1	5958	-3.9372	0.135798
1.1	5965	-3.9372	0.135798
1.1	5971	-3.9372	0.135798
1.1	6103	-3.9372	0.135798
1.1	6104	-3.9372	0.135798
1.1	6105	-3.9372	0.135798
1.1	6106	-3.9372	0.135798
1.1	6107	-3.9372	0.135798
1.1	6311	-3.9372	0.135798
1.1	6334	-3.9372	0.135798
1.1	6335	-3.9372	0.135798
1.1	6336	-3.9372	0.135798
1.1	6446	-3.9372	0.135798
1.1	6447	-3.9372	0.135798
1.1	6448	-3.9372	0.135798
1.1	6449	-3.9372	0.135798
1.1	6641	-3.9372	0.135798
1.1	7055	-3.9372	0.135798
1.1	7067	-3.9372	0.135798
1.1	7118	-3.9372	0.135798
1.1	7300	-3.9372	0.135798
1.1	7301	-3.9372	0.135798
1.1	7302	-3.9372	0.135798
1.1	7303	-3.9372	0.135798
1.1	7304	-3.9372	0.135798
1.1	7305	-3.9372	0.135798
1.1	7306	-3.9372	0.135798
1.1	7307	-3.9372	0.135798
1.1	7308	-3.9372	0.135798
1.1	7309	-3.9372	0.135798
1.1	7311	-3.9372	0.135798
1.1	7312	-3.9372	0.135798
1.1	7550	-3.9372	0.135798
1.1	7571	-3.9372	0.135798
1.1	7592	-3.9372	0.135798
1.1	7593	-3.9372	0.135798
1.1	7598	-3.9372	0.135798
1.1	7789	-3.9372	0.135798
1.1	7799	-3.9372	0.135798
1.1	7802	-3.9372	0.135798
1.1	7879	-3.9372	0.135798
1.1	7880	-3.9372	0.135798
1.1	7881	-3.9372	0.135798
1.1	7882	-3.9372	0.135798
1.1	7883	-3.9372	0.135798
1.1	7884	-3.9372	0.135798
1.1	7885	-3.9372	0.135798
1.1	8057	-3.9372	0.135798
1.1	8145	-3.9372	0.135798
1.1	8146	-3.9372	0.135798
1.1	8241	-3.9372	0.135798
1.1	8242	-3.9372	0.135798
1.1	8244	-3.9372	0.135798
1.1	2982	-3.9372	0.134739
1.1	3380	-3.9372	0.134739
1.1	3383	-3.9372	0.134739
1.1	3390	-3.9372	0.134739
1.1	3403	-3.9372	0.134739
1.1	3407	-3.9372	0.134739
1.1	3962	-3.9372	0.134739
1.1	4298	-3.9372	0.134739
1.1	4299	-3.9372	0.134739
1.1	4314	-3.9372	0.134739
1.1	4316	-3.9372	0.134739
1.1	4317	-3.9372	0.134739
1.1	4326	-3.9372	0.134739
1.1	4328	-3.9372	0.134739
1.1	5625	-3.9372	0.134739
1.1	5626	-3.9372	0.134739
1.1	5973	-3.9372	0.134739
1.1	6108	-3.9372	0.134739
1.1	6109	-3.9372	0.134739
1.1	6110	-3.9372	0.134739
1.1	6111	-3.9372	0.134739
1.1	6112	-3.9372	0.134739
1.1	6338	-3.9372	0.134739
1.1	6341	-3.9372	0.134739
1.1	6345	-3.9372	0.134739
1.1	6450	-3.9372	0.134739
1.1	6648	-3.9372	0.134739
1.1	6695	-3.9372	0.134739
1.1	6741	-3.9372	0.134739
1.1	6744	-3.9372	0.134739
1.1	7051	-3.9372	0.134739
1.1	7117	-3.9372	0.134739
1.1	7124	-3.9372	0.134739
1.1	7125	-3.9372	0.134739
1.1	7170	-3.9372	0.134739
1.1	7310	-3.9372	0.134739
1.1	7591	-3.9372	0.134739
1.1	7594	-3.9372	0.134739
1.1	7596	-3.9372	0.134739
1.1	7597	-3.9372	0.134739
1.1	7734	-3.9372	0.134739
1.1	7886	-3.9372	0.134739
1.1	7888	-3.9372	0.134739
1.1	7894	-3.9372	0.134739
1.1	8246	-3.9372	0.134739
1.1	8247	-3.9372	0.134739
1.1	8248	-3.9372	0.134739
1.1	8249	-3.9372	0.134739
1.1	8250	-3.9372	0.134739
1.1	8252	-3.9372	0.134739
1.1	8253	-3.9372	0.134739
1.1	2983	-3.9372	0.133758
1.1	3389	-3.9372	0.133758
1.1	3391	-3.9372	0.133758
1.1	3396	-3.9372	0.133758
1.1	3431	-3.9372	0.133758
1.1	3963	-3.9372	0.133758
1.1	3964	-3.9372	0.133758
1.1	4304	-3.9372	0.133758
1.1	4322	-3.9372	0.133758
1.1	4323	-3.9372	0.133758
1.1	4324	-3.9372	0.133758
1.1	4325	-3.9372	0.133758
1.1	4327	-3.9372	0.133758
1.1	6113	-3.9372	0.133758
1.1	6114	-3.9372	0.133758
1.1	6115	-3.9372	0.133758
1.1	6116	-3.9372	0.133758
1.1	6117	-3.9372	0.133758
1.1	6249	-3.9372	0.133758
1.1	6451	-3.9372	0.133758
1.1	7050	-3.9372	0.133758
1.1	7139	-3.9372	0.133758
1.1	7150	-3.9372	0.133758
1.1	7155	-3.9372	0.133758
1.1	7168	-3.9372	0.133758
1.1	7169	-3.9372	0.133758
1.1	7313	-3.9372	0.133758
1.1	7314	-3.9372	0.133758
1.1	7315	-3.9372	0.133758
1.1	7317	-3.9372	0.133758
1.1	7318	-3.9372	0.133758
1.1	7319	-3.9372	0.133758
1.1	7320	-3.9372	0.133758
1.1	7321	-3.9372	0.133758
1.1	7322	-3.9372	0.133758
1.1	7323	-3.9372	0.133758
1.1	7324	-3.9372	0.133758
1.1	7325	-3.9372	0.133758
1.1	7518	-3.9372	0.133758
1.1	7558	-3.9372	0.133758
1.1	7590	-3.9372	0.133758
1.1	7725	-3.9372	0.133758
1.1	8251	-3.9372	0.133758
1.1	3188	-3.9372	0.132855
1.1	3428	-3.9372	0.132855
1.1	4321	-3.9372	0.132855
1.1	6452	-3.9372	0.132855
1.1	2976	-3.9372	0.132029
1.1	4357	-3.9372	0.132029
1.1	2971	-3.9372	0.131276
1.1	2972	-3.9372	0.131276
1.1	3163	-3.9372	0.131276
1.1	3187	-3.9372	0.131276
1.1	3190	-3.9372	0.131276
1.1	3191	-3.9372	0.131276
1.1	3198	-3.9372	0.131276
1.1	4329	-3.9372	0.131276
1.1	4355	-3.9372	0.131276
1.1	4356	-3.9372	0.131276
1.1	5610	-3.9372	0.131276
1.1	6118	-3.9372	0.131276
1.1	6119	-3.9372	0.131276
1.1	6120	-3.9372	0.131276
1.1	6121	-3.9372	0.131276
1.1	6122	-3.9372	0.131276
1.1	6123	-3.9372	0.131276
1.1	6124	-3.9372	0.131276
1.1	6125	-3.9372	0.131276
1.1	6136	-3.9372	0.131276
1.1	6320	-3.9372	0.131276
1.1	6324	-3.9372	0.131276
1.1	6330	-3.9372	0.131276
1.1	6333	-3.9372	0.131276
1.1	6343	-3.9372	0.131276
1.1	6351	-3.9372	0.131276
1.1	6352	-3.9372	0.131276
1.1	6353	-3.9372	0.131276
1.1	6354	-3.9372	0.131276
1.1	6368	-3.9372	0.131276
1.1	6370	-3.9372	0.131276
1.1	6371	-3.9372	0.131276
1.1	6372	-3.9372	0.131276
1.1	6756	-3.9372	0.131276
1.1	6760	-3.9372	0.131276
1.1	6762	-3.9372	0.131276
1.1	6765	-3.9372	0.131276
1.1	6770	-3.9372	0.131276
1.1	6771	-3.9372	0.131276
1.1	7123	-3.9372	0.131276
1.1	7137	-3.9372	0.131276
1.1	7138	-3.9372	0.131276
1.1	7149	-3.9372	0.131276
1.1	7156	-3.9372	0.131276
1.1	7163	-3.9372	0.131276
1.1	7316	-3.9372	0.131276
1.1	7326	-3.9372	0.131276
1.1	7328	-3.9372	0.131276
1.1	7329	-3.9372	0.131276
1.1	7330	-3.9372	0.131276
1.1	7331	-3.9372	0.131276
1.1	7555	-3.9372	0.131276
1.1	7556	-3.9372	0.131276
1.1	7557	-3.9372	0.131276
1.1	7889	-3.9372	0.131276
1.1	7891	-3.9372	0.131276
1.1	7893	-3.9372	0.131276
1.1	7896	-3.9372	0.131276
1.1	8128	-3.9372	0.131276
1.1	8144	-3.9372	0.131276
1.1	8259	-3.9372	0.131276
1.1	3182	-3.9372	0.130595
1.1	3183	-3.9372	0.130595
1.1	3384	-3.9372	0.130595
1.1	3408	-3.9372	0.130595
1.1	3966	-3.9372	0.130595
1.1	4312	-3.9372	0.130595
1.1	4313	-3.9372	0.130595
1.1	4330	-3.9372	0.130595
1.1	4331	-3.9372	0.130595
1.1	4332	-3.9372	0.130595
1.1	5627	-3.9372	0.130595
1.1	5628	-3.9372	0.130595
1.1	5629	-3.9372	0.130595
1.1	5630	-3.9372	0.130595
1.1	5631	-3.9372	0.130595
1.1	5632	-3.9372	0.130595
1.1	6126	-3.9372	0.130595
1.1	6127	-3.9372	0.130595
1.1	6128	-3.9372	0.130595
1.1	6129	-3.9372	0.130595
1.1	6130	-3.9372	0.130595
1.1	6131	-3.9372	0.130595
1.1	6132	-3.9372	0.130595
1.1	6133	-3.9372	0.130595
1.1	6134	-3.9372	0.130595
1.1	6135	-3.9372	0.130595
1.1	6137	-3.9372	0.130595
1.1	6282	-3.9372	0.130595
1.1	6310	-3.9372	0.130595
1.1	6367	-3.9372	0.130595
1.1	6369	-3.9372	0.130595
1.1	6454	-3.9372	0.130595
1.1	6455	-3.9372	0.130595
1.1	6456	-3.9372	0.130595
1.1	6460	-3.9372	0.130595
1.1	6791	-3.9372	0.130595
1.1	6793	-3.9372	0.130595
1.1	6811	-3.9372	0.130595
1.1	7157	-3.9372	0.130595
1.1	7161	-3.9372	0.130595
1.1	7336	-3.9372	0.130595
1.1	7345	-3.9372	0.130595
1.1	7561	-3.9372	0.130595
1.1	7890	-3.9372	0.130595
1.1	7892	-3.9372	0.130595
1.1	7895	-3.9372	0.130595
1.1	7897	-3.9372	0.130595
1.1	7900	-3.9372	0.130595
1.1	7901	-3.9372	0.130595
1.1	7903	-3.9372	0.130595
1.1	7904	-3.9372	0.130595
1.1	7905	-3.9372	0.130595
1.1	7951	-3.9372	0.130595
1.1	8116	-3.9372	0.130595
1.1	8121	-3.9372	0.130595
1.1	8129	-3.9372	0.130595
1.1	8255	-3.9372	0.130595
1.1	8256	-3.9372	0.130595
1.1	2981	-3.9372	0.129982
1.1	3162	-3.9372	0.129982
1.1	3165	-3.9372	0.129982
1.1	3379	-3.9372	0.129982
1.1	3425	-3.9372	0.129982
1.1	3972	-3.9372	0.129982
1.1	3973	-3.9372	0.129982
1.1	3975	-3.9372	0.129982
1.1	4000	-3.9372	0.129982
1.1	4007	-3.9372	0.129982
1.1	4333	-3.9372	0.129982
1.1	4335	-3.9372	0.129982
1.1	5633	-3.9372	0.129982
1.1	5634	-3.9372	0.129982
1.1	6138	-3.9372	0.129982
1.1	6139	-3.9372	0.129982
1.1	6140	-3.9372	0.129982
1.1	6141	-3.9372	0.129982
1.1	6142	-3.9372	0.129982
1.1	6143	-3.9372	0.129982
1.1	6144	-3.9372	0.129982
1.1	6357	-3.9372	0.129982
1.1	6358	-3.9372	0.129982
1.1	6364	-3.9372	0.129982
1.1	6365	-3.9372	0.129982
1.1	6453	-3.9372	0.129982
1.1	6457	-3.9372	0.129982
1.1	6459	-3.9372	0.129982
1.1	6786	-3.9372	0.129982
1.1	6790	-3.9372	0.129982
1.1	6794	-3.9372	0.129982
1.1	6810	-3.9372	0.129982
1.1	7091	-3.9372	0.129982
1.1	7173	-3.9372	0.129982
1.1	7333	-3.9372	0.129982
1.1	7334	-3.9372	0.129982
1.1	7335	-3.9372	0.129982
1.1	7337	-3.9372	0.129982
1.1	7338	-3.9372	0.129982
1.1	7339	-3.9372	0.129982
1.1	7341	-3.9372	0.129982
1.1	7342	-3.9372	0.129982
1.1	7343	-3.9372	0.129982
1.1	7344	-3.9372	0.129982
1.1	7350	-3.9372	0.129982
1.1	7586	-3.9372	0.129982
1.1	7612	-3.9372	0.129982
1.1	7613	-3.9372	0.129982
1.1	7798	-3.9372	0.129982
1.1	7898	-3.9372	0.129982
1.1	7899	-3.9372	0.129982
1.1	7902	-3.9372	0.129982
1.1	7906	-3.9372	0.129982
1.1	7908	-3.9372	0.129982
1.1	7909	-3.9372	0.129982
1.1	8105	-3.9372	0.129982
1.1	8117	-3.9372	0.129982
1.1	8118	-3.9372	0.129982
1.1	8119	-3.9372	0.129982
1.1	8120	-3.9372	0.129982
1.1	8257	-3.9372	0.129982
1.1	2985	-3.9372	0.129432
1.1	3156	-3.9372	0.129432
1.1	3175	-3.9372	0.129432
1.1	3186	-3.9372	0.129432
1.1	3203	-3.9372	0.129432
1.1	3211	-3.9372	0.129432
1.1	3387	-3.9372	0.129432
1.1	3398	-3.9372	0.129432
1.1	4001	-3.9372	0.129432
1.1	4334	-3.9372	0.129432
1.1	4338	-3.9372	0.129432
1.1	4339	-3.9372	0.129432
1.1	4340	-3.9372	0.129432
1.1	4341	-3.9372	0.129432
1.1	4342	-3.9372	0.129432
1.1	4343	-3.9372	0.129432
1.1	4344	-3.9372	0.129432
1.1	4346	-3.9372	0.129432
1.1	4347	-3.9372	0.129432
1.1	4348	-3.9372	0.129432
1.1	5635	-3.9372	0.129432
1.1	6145	-3.9372	0.129432
1.1	6146	-3.9372	0.129432
1.1	6147	-3.9372	0.129432
1.1	6148	-3.9372	0.129432
1.1	6149	-3.9372	0.129432
1.1	6150	-3.9372	0.129432
1.1	6151	-3.9372	0.129432
1.1	6152	-3.9372	0.129432
1.1	6153	-3.9372	0.129432
1.1	6154	-3.9372	0.129432
1.1	6155	-3.9372	0.129432
1.1	6281	-3.9372	0.129432
1.1	6328	-3.9372	0.129432
1.1	6350	-3.9372	0.129432
1.1	6362	-3.9372	0.129432
1.1	6363	-3.9372	0.129432
1.1	6366	-3.9372	0.129432
1.1	6395	-3.9372	0.129432
1.1	6397	-3.9372	0.129432
1.1	6398	-3.9372	0.129432
1.1	6399	-3.9372	0.129432
1.1	6458	-3.9372	0.129432
1.1	6758	-3.9372	0.129432
1.1	6759	-3.9372	0.129432
1.1	6792	-3.9372	0.129432
1.1	6803	-3.9372	0.129432
1.1	6804	-3.9372	0.129432
1.1	6812	-3.9372	0.129432
1.1	6815	-3.9372	0.129432
1.1	7136	-3.9372	0.129432
1.1	7174	-3.9372	0.129432
1.1	7346	-3.9372	0.129432
1.1	7347	-3.9372	0.129432
1.1	7348	-3.9372	0.129432
1.1	7349	-3.9372	0.129432
1.1	7568	-3.9372	0.129432
1.1	7907	-3.9372	0.129432
1.1	8258	-3.9372	0.129432
1.1	2973	-3.9372	0.128943
1.1	3164	-3.9372	0.128943
1.1	4002	-3.9372	0.128943
1.1	4003	-3.9372	0.128943
1.1	4315	-3.9372	0.128943
1.1	4318	-3.9372	0.128943
1.1	4349	-3.9372	0.128943
1.1	5636	-3.9372	0.128943
1.1	5637	-3.9372	0.128943
1.1	6156	-3.9372	0.128943
1.1	6157	-3.9372	0.128943
1.1	6158	-3.9372	0.128943
1.1	6326	-3.9372	0.128943
1.1	6461	-3.9372	0.128943
1.1	6462	-3.9372	0.128943
1.1	6647	-3.9372	0.128943
1.1	7094	-3.9372	0.128943
1.1	7332	-3.9372	0.128943
1.1	7351	-3.9372	0.128943
1.1	7352	-3.9372	0.128943
1.1	7353	-3.9372	0.128943
1.1	7354	-3.9372	0.128943
1.1	7355	-3.9372	0.128943
1.1	7356	-3.9372	0.128943
1.1	7358	-3.9372	0.128943
1.1	7915	-3.9372	0.128943
1.1	7916	-3.9372	0.128943
1.1	4350	-3.9372	0.12851
1.1	6285	-3.9372	0.12851
1.1	6396	-3.9372	0.12851
1.1	7327	-3.9372	0.12851
1.1	7595	-3.9372	0.12851
1.1	8238	-3.9372	0.12851
1.1	3177	-3.9372	0.128126
1.1	4351	-3.9372	0.128126
1.1	4352	-3.9372	0.128126
1.1	4353	-3.9372	0.128126
1.1	4354	-3.9372	0.128126
1.1	7357	-3.9372	0.128126
1.1	789	-3.9372	0.127788
1.1	790	-3.9372	0.127788
1.1	791	-3.9372	0.127788
1.1	792	-3.9372	0.127788
1.1	794	-3.9372	0.127788
1.1	798	-3.9372	0.127788
1.1	799	-3.9372	0.127788
1.1	2984	-3.9372	0.127788
1.1	3160	-3.9372	0.127788
1.1	3168	-3.9372	0.127788
1.1	3170	-3.9372	0.127788
1.1	3382	-3.9372	0.127788
1.1	3399	-3.9372	0.127788
1.1	3433	-3.9372	0.127788
1.1	3990	-3.9372	0.127788
1.1	3991	-3.9372	0.127788
1.1	3992	-3.9372	0.127788
1.1	3993	-3.9372	0.127788
1.1	3994	-3.9372	0.127788
1.1	4005	-3.9372	0.127788
1.1	4006	-3.9372	0.127788
1.1	4358	-3.9372	0.127788
1.1	4359	-3.9372	0.127788
1.1	4360	-3.9372	0.127788
1.1	4361	-3.9372	0.127788
1.1	4362	-3.9372	0.127788
1.1	5885	-3.9372	0.127788
1.1	6160	-3.9372	0.127788
1.1	6161	-3.9372	0.127788
1.1	6162	-3.9372	0.127788
1.1	6163	-3.9372	0.127788
1.1	6294	-3.9372	0.127788
1.1	6325	-3.9372	0.127788
1.1	6359	-3.9372	0.127788
1.1	6392	-3.9372	0.127788
1.1	6393	-3.9372	0.127788
1.1	6394	-3.9372	0.127788
1.1	6400	-3.9372	0.127788
1.1	6464	-3.9372	0.127788
1.1	6692	-3.9372	0.127788
1.1	6693	-3.9372	0.127788
1.1	6694	-3.9372	0.127788
1.1	6739	-3.9372	0.127788
1.1	6769	-3.9372	0.127788
1.1	7053	-3.9372	0.127788
1.1	7088	-3.9372	0.127788
1.1	7162	-3.9372	0.127788
1.1	7175	-3.9372	0.127788
1.1	7177	-3.9372	0.127788
1.1	7178	-3.9372	0.127788
1.1	7179	-3.9372	0.127788
1.1	7197	-3.9372	0.127788
1.1	7359	-3.9372	0.127788
1.1	7527	-3.9372	0.127788
1.1	7528	-3.9372	0.127788
1.1	7610	-3.9372	0.127788
1.1	7627	-3.9372	0.127788
1.1	7735	-3.9372	0.127788
1.1	7912	-3.9372	0.127788
1.1	7913	-3.9372	0.127788
1.1	7914	-3.9372	0.127788
1.1	7924	-3.9372	0.127788
1.1	8260	-3.9372	0.127788
1.1	8273	-3.9372	0.127788
1.1	781	-3.9372	0.127489
1.1	793	-3.9372	0.127489
1.1	795	-3.9372	0.127489
1.1	2986	-3.9372	0.127489
1.1	2987	-3.9372	0.127489
1.1	3167	-3.9372	0.127489
1.1	3860	-3.9372	0.127489
1.1	3985	-3.9372	0.127489
1.1	3986	-3.9372	0.127489
1.1	3987	-3.9372	0.127489
1.1	4004	-3.9372	0.127489
1.1	4337	-3.9372	0.127489
1.1	4363	-3.9372	0.127489
1.1	4364	-3.9372	0.127489
1.1	4365	-3.9372	0.127489
1.1	4367	-3.9372	0.127489
1.1	4368	-3.9372	0.127489
1.1	5638	-3.9372	0.127489
1.1	6164	-3.9372	0.127489
1.1	6165	-3.9372	0.127489
1.1	6166	-3.9372	0.127489
1.1	6167	-3.9372	0.127489
1.1	6168	-3.9372	0.127489
1.1	6340	-3.9372	0.127489
1.1	6342	-3.9372	0.127489
1.1	6463	-3.9372	0.127489
1.1	6691	-3.9372	0.127489
1.1	6795	-3.9372	0.127489
1.1	6796	-3.9372	0.127489
1.1	7098	-3.9372	0.127489
1.1	7116	-3.9372	0.127489
1.1	7160	-3.9372	0.127489
1.1	7176	-3.9372	0.127489
1.1	7180	-3.9372	0.127489
1.1	7188	-3.9372	0.127489
1.1	7189	-3.9372	0.127489
1.1	7190	-3.9372	0.127489
1.1	7191	-3.9372	0.127489
1.1	7360	-3.9372	0.127489
1.1	7529	-3.9372	0.127489
1.1	7601	-3.9372	0.127489
1.1	7618	-3.9372	0.127489
1.1	7910	-3.9372	0.127489
1.1	7911	-3.9372	0.127489
1.1	7917	-3.9372	0.127489
1.1	7925	-3.9372	0.127489
1.1	8262	-3.9372	0.127489
1.1	8263	-3.9372	0.127489
1.1	8268	-3.9372	0.127489
1.1	3024	-3.9372	0.127224
1.1	3166	-3.9372	0.127224
1.1	3179	-3.9372	0.127224
1.1	3426	-3.9372	0.127224
1.1	3427	-3.9372	0.127224
1.1	3432	-3.9372	0.127224
1.1	3982	-3.9372	0.127224
1.1	3983	-3.9372	0.127224
1.1	3995	-3.9372	0.127224
1.1	3996	-3.9372	0.127224
1.1	3997	-3.9372	0.127224
1.1	3998	-3.9372	0.127224
1.1	3999	-3.9372	0.127224
1.1	4303	-3.9372	0.127224
1.1	4320	-3.9372	0.127224
1.1	4336	-3.9372	0.127224
1.1	4366	-3.9372	0.127224
1.1	4369	-3.9372	0.127224
1.1	4370	-3.9372	0.127224
1.1	4375	-3.9372	0.127224
1.1	5611	-3.9372	0.127224
1.1	6159	-3.9372	0.127224
1.1	6169	-3.9372	0.127224
1.1	6170	-3.9372	0.127224
1.1	6171	-3.9372	0.127224
1.1	6172	-3.9372	0.127224
1.1	6173	-3.9372	0.127224
1.1	6174	-3.9372	0.127224
1.1	6175	-3.9372	0.127224
1.1	6176	-3.9372	0.127224
1.1	6177	-3.9372	0.127224
1.1	6182	-3.9372	0.127224
1.1	6183	-3.9372	0.127224
1.1	6270	-3.9372	0.127224
1.1	6785	-3.9372	0.127224
1.1	7115	-3.9372	0.127224
1.1	7203	-3.9372	0.127224
1.1	7361	-3.9372	0.127224
1.1	7362	-3.9372	0.127224
1.1	7363	-3.9372	0.127224
1.1	7364	-3.9372	0.127224
1.1	7491	-3.9372	0.127224
1.1	7599	-3.9372	0.127224
1.1	7619	-3.9372	0.127224
1.1	7918	-3.9372	0.127224
1.1	7920	-3.9372	0.127224
1.1	7921	-3.9372	0.127224
1.1	7922	-3.9372	0.127224
1.1	7923	-3.9372	0.127224
1.1	8122	-3.9372	0.127224
1.1	8271	-3.9372	0.127224
1.1	8274	-3.9372	0.127224
1.1	775	-3.9372	0.126988
1.1	782	-3.9372	0.126988
1.1	784	-3.9372	0.126988
1.1	785	-3.9372	0.126988
1.1	796	-3.9372	0.126988
1.1	1603	-3.9372	0.126988
1.1	2995	-3.9372	0.126988
1.1	3025	-3.9372	0.126988
1.1	3181	-3.9372	0.126988
1.1	3189	-3.9372	0.126988
1.1	3386	-3.9372	0.126988
1.1	3430	-3.9372	0.126988
1.1	4302	-3.9372	0.126988
1.1	4319	-3.9372	0.126988
1.1	4372	-3.9372	0.126988
1.1	4373	-3.9372	0.126988
1.1	4374	-3.9372	0.126988
1.1	4385	-3.9372	0.126988
1.1	4386	-3.9372	0.126988
1.1	4387	-3.9372	0.126988
1.1	4388	-3.9372	0.126988
1.1	5640	-3.9372	0.126988
1.1	5641	-3.9372	0.126988
1.1	5642	-3.9372	0.126988
1.1	5643	-3.9372	0.126988
1.1	6178	-3.9372	0.126988
1.1	6179	-3.9372	0.126988
1.1	6180	-3.9372	0.126988
1.1	6181	-3.9372	0.126988
1.1	6184	-3.9372	0.126988
1.1	6185	-3.9372	0.126988
1.1	6192	-3.9372	0.126988
1.1	6389	-3.9372	0.126988
1.1	6742	-3.9372	0.126988
1.1	6788	-3.9372	0.126988
1.1	6789	-3.9372	0.126988
1.1	6818	-3.9372	0.126988
1.1	6826	-3.9372	0.126988
1.1	7158	-3.9372	0.126988
1.1	7181	-3.9372	0.126988
1.1	7182	-3.9372	0.126988
1.1	7194	-3.9372	0.126988
1.1	7200	-3.9372	0.126988
1.1	7204	-3.9372	0.126988
1.1	7207	-3.9372	0.126988
1.1	7365	-3.9372	0.126988
1.1	7371	-3.9372	0.126988
1.1	7617	-3.9372	0.126988
1.1	7796	-3.9372	0.126988
1.1	7919	-3.9372	0.126988
1.1	7926	-3.9372	0.126988
1.1	7927	-3.9372	0.126988
1.1	8264	-3.9372	0.126988
1.1	8265	-3.9372	0.126988
1.1	8266	-3.9372	0.126988
1.1	8267	-3.9372	0.126988
1.1	8269	-3.9372	0.126988
1.1	8270	-3.9372	0.126988
1.1	783	-3.9372	0.126776
1.1	797	-3.9372	0.126776
1.1	1857	-3.9372	0.126776
1.1	1859	-3.9372	0.126776
1.1	3155	-3.9372	0.126776
1.1	3395	-3.9372	0.126776
1.1	3412	-3.9372	0.126776
1.1	3429	-3.9372	0.126776
1.1	4376	-3.9372	0.126776
[truncated: 8,359 more rows]

[truncated: 3 more sheets: Sup_Fig_6_cutoff0.61, Sup_Fig_6_cutoff2.04, Sup_Fig_7]
